# Supplementary material for: SARS-CoV-2 Genome-Based Severity Predictions Correspond to Lower qPCR Values and Higher Viral Load
Source: Glob Health Epidemiol Genom. 2022 May 31;2022:6499217. doi: 10.1155/2022/6499217 (PMC9173902; doi:10.1155/2022/6499217)
Supplement: Supplementary Materials — Supplementary File 1: list of GISAID identifiers used. Supplementary File 2: results of the prediction (binary), probability of severity, and observed Ct values (if any). [file 6499217.f1.zip]

Archive with 2 entries (2 files):
- 6499217.f1/Supplemental - GISAID IDs.txt
- 6499217.f1/Supplemental - PCR and Prediction Data.txt
