# Supplementary material for: SARS-CoV-2 Genome-Based Severity Predictions Correspond to Lower qPCR Values and Higher Viral Load
Source: Glob Health Epidemiol Genom. 2022 May 31;2022:6499217. doi: 10.1155/2022/6499217 (PMC9173902; doi:10.1155/2022/6499217)
Supplement: Supplementary Materials — Supplementary File 1: list of GISAID identifiers used. Supplementary File 2: results of the prediction (binary), probability of severity, and observed Ct values (if any). [file 6499217.f1.zip › 6499217.f1/Supplemental - GISAID IDs.txt]

We gratefully acknowledge the contributions of the USAFSAM Epidemiology Lab and Applied Technology and Genomics Lab for obtaining the specimens, generating the genetic sequence data, and sharing via the GISAID Initiative on which this research is based.
Virus Name	Accession Number	Collected
hCoV-19/USA/ME-USAFSAM-S0383/2021	EPI_ISL_1036800	1/28/2021
hCoV-19/USA/MO-USAFSAM-S0342/2021	EPI_ISL_1036801	1/29/2021
hCoV-19/USA/MO-USAFSAM-S0371/2021	EPI_ISL_1036802	1/27/2021
hCoV-19/USA/MO-USAFSAM-S0336/2021	EPI_ISL_1036803	1/29/2021
hCoV-19/USA/MS-USAFSAM-S0297/2021	EPI_ISL_1036804	1/25/2021
hCoV-19/USA/MS-USAFSAM-S0286/2021	EPI_ISL_1036805	1/25/2021
hCoV-19/USA/MS-USAFSAM-S0264/2021	EPI_ISL_1036806	1/25/2021
hCoV-19/USA/NC-USAFSAM-S0372/2021	EPI_ISL_1036807	1/26/2021
hCoV-19/USA/NE-USAFSAM-S0335/2021	EPI_ISL_1036808	1/27/2021
hCoV-19/USA/OH-USAFSAM-S0361/2021	EPI_ISL_1036809	1/27/2021
hCoV-19/USA/OH-USAFSAM-S0364/2021	EPI_ISL_1036810	1/27/2021
hCoV-19/USA/OH-USAFSAM-S0379/2021	EPI_ISL_1036811	1/28/2021
hCoV-19/USA/OH-USAFSAM-S0360/2021	EPI_ISL_1036812	1/26/2021
hCoV-19/USA/OH-USAFSAM-S0356/2021	EPI_ISL_1036813	1/26/2021
hCoV-19/USA/OH-USAFSAM-S0340/2021	EPI_ISL_1036814	1/29/2021
hCoV-19/USA/OH-USAFSAM-S0357/2021	EPI_ISL_1036815	1/26/2021
hCoV-19/USA/OH-USAFSAM-S0380/2021	EPI_ISL_1036816	1/28/2021
hCoV-19/USA/OH-USAFSAM-S0367/2021	EPI_ISL_1036817	1/27/2021
hCoV-19/USA/OH-USAFSAM-S0387/2021	EPI_ISL_1036818	1/28/2021
hCoV-19/USA/OH-USAFSAM-S0333/2021	EPI_ISL_1036819	1/28/2021
hCoV-19/USA/OH-USAFSAM-S0389/2021	EPI_ISL_1036820	1/29/2021
hCoV-19/USA/OH-USAFSAM-S0331/2021	EPI_ISL_1036821	1/26/2021
hCoV-19/USA/OH-USAFSAM-S0376/2021	EPI_ISL_1036822	1/28/2021
hCoV-19/USA/OH-USAFSAM-S0365/2021	EPI_ISL_1036823	1/27/2021
hCoV-19/USA/OH-USAFSAM-S0359/2021	EPI_ISL_1036824	1/26/2021
hCoV-19/USA/OH-USAFSAM-S0256/2021	EPI_ISL_1036825	1/25/2021
hCoV-19/USA/OH-USAFSAM-S0377/2021	EPI_ISL_1036826	1/28/2021
hCoV-19/USA/OH-USAFSAM-S0381/2021	EPI_ISL_1036827	1/28/2021
hCoV-19/USA/OH-USAFSAM-S0382/2021	EPI_ISL_1036828	1/28/2021
hCoV-19/USA/OH-USAFSAM-S0388/2021	EPI_ISL_1036829	1/29/2021
hCoV-19/USA/OH-USAFSAM-S0391/2021	EPI_ISL_1036830	1/29/2021
hCoV-19/USA/OH-USAFSAM-S0392/2021	EPI_ISL_1036831	1/29/2021
hCoV-19/USA/OH-USAFSAM-S0329/2021	EPI_ISL_1036832	1/25/2021
hCoV-19/USA/OH-USAFSAM-S0358/2021	EPI_ISL_1036833	1/26/2021
hCoV-19/USA/OH-USAFSAM-S0362/2021	EPI_ISL_1036834	1/27/2021
hCoV-19/USA/OH-USAFSAM-S0363/2021	EPI_ISL_1036835	1/27/2021
hCoV-19/USA/OH-USAFSAM-S0375/2021	EPI_ISL_1036836	1/28/2021
hCoV-19/USA/OH-USAFSAM-S0378/2021	EPI_ISL_1036837	1/28/2021
hCoV-19/USA/OH-USAFSAM-S0384/2021	EPI_ISL_1036838	1/28/2021
hCoV-19/USA/OH-USAFSAM-S0386/2021	EPI_ISL_1036839	1/28/2021
hCoV-19/USA/OH-USAFSAM-S0390/2021	EPI_ISL_1036840	1/29/2021
hCoV-19/USA/OK-USAFSAM-S0419/2021	EPI_ISL_1036841	1/19/2021
hCoV-19/USA/OK-USAFSAM-S0397/2021	EPI_ISL_1036842	1/6/2021
hCoV-19/USA/OK-USAFSAM-S0421/2021	EPI_ISL_1036843	1/15/2021
hCoV-19/USA/OK-USAFSAM-S0426/2021	EPI_ISL_1036844	1/25/2021
hCoV-19/USA/OK-USAFSAM-S0401/2021	EPI_ISL_1036845	1/7/2021
hCoV-19/USA/OK-USAFSAM-S0400/2021	EPI_ISL_1036846	1/7/2021
hCoV-19/USA/OK-USAFSAM-S0408/2021	EPI_ISL_1036847	1/8/2021
hCoV-19/USA/OK-USAFSAM-S0403/2021	EPI_ISL_1036848	1/8/2021
hCoV-19/USA/OK-USAFSAM-S0344/2021	EPI_ISL_1036849	1/13/2021
hCoV-19/USA/OK-USAFSAM-S0414/2021	EPI_ISL_1036850	1/15/2021
hCoV-19/USA/OK-USAFSAM-S0423/2021	EPI_ISL_1036851	1/21/2021
hCoV-19/USA/OK-USAFSAM-S0395/2021	EPI_ISL_1036852	1/4/2021
hCoV-19/USA/OK-USAFSAM-S0420/2021	EPI_ISL_1036853	1/19/2021
hCoV-19/USA/OK-USAFSAM-S0409/2021	EPI_ISL_1036854	1/13/2021
hCoV-19/USA/OK-USAFSAM-S0396/2021	EPI_ISL_1036855	1/4/2021
hCoV-19/USA/OK-USAFSAM-S0398/2021	EPI_ISL_1036856	1/7/2021
hCoV-19/USA/OK-USAFSAM-S0404/2021	EPI_ISL_1036857	1/8/2021
hCoV-19/USA/OK-USAFSAM-S0406/2021	EPI_ISL_1036858	1/8/2021
hCoV-19/USA/OK-USAFSAM-S0413/2021	EPI_ISL_1036859	1/15/2021
hCoV-19/USA/OK-USAFSAM-S0345/2021	EPI_ISL_1036860	2/1/2021
hCoV-19/USA/OK-USAFSAM-S0346/2021	EPI_ISL_1036861	1/29/2021
hCoV-19/USA/OK-USAFSAM-S0369/2021	EPI_ISL_1036862	1/27/2021
hCoV-19/USA/OK-USAFSAM-S0370/2021	EPI_ISL_1036863	1/27/2021
hCoV-19/USA/OK-USAFSAM-S0393/2021	EPI_ISL_1036864	1/4/2021
hCoV-19/USA/OK-USAFSAM-S0394/2021	EPI_ISL_1036865	1/4/2021
hCoV-19/USA/OK-USAFSAM-S0405/2021	EPI_ISL_1036866	1/8/2021
hCoV-19/USA/OK-USAFSAM-S0407/2021	EPI_ISL_1036867	1/11/2021
hCoV-19/USA/OK-USAFSAM-S0411/2021	EPI_ISL_1036868	1/15/2021
hCoV-19/USA/OK-USAFSAM-S0412/2021	EPI_ISL_1036869	1/15/2021
hCoV-19/USA/OK-USAFSAM-S0415/2021	EPI_ISL_1036870	1/15/2021
hCoV-19/USA/OK-USAFSAM-S0427/2021	EPI_ISL_1036871	1/25/2021
hCoV-19/USA/SC-USAFSAM-S0292/2021	EPI_ISL_1036872	1/12/2021
hCoV-19/USA/SC-USAFSAM-S0291/2021	EPI_ISL_1036873	1/12/2021
hCoV-19/USA/SC-USAFSAM-S0350/2021	EPI_ISL_1036874	1/7/2021
hCoV-19/USA/SC-USAFSAM-S0325/2021	EPI_ISL_1036875	1/25/2021
hCoV-19/USA/SC-USAFSAM-S0430/2021	EPI_ISL_1036876	1/4/2021
hCoV-19/USA/SC-USAFSAM-S0431/2021	EPI_ISL_1036877	1/4/2021
hCoV-19/USA/SC-USAFSAM-S0277/2021	EPI_ISL_1036878	1/7/2021
hCoV-19/USA/SC-USAFSAM-S0296/2021	EPI_ISL_1036879	1/14/2021
hCoV-19/USA/SC-USAFSAM-S0318/2021	EPI_ISL_1036880	1/25/2021
hCoV-19/USA/SC-USAFSAM-S0310/2021	EPI_ISL_1036881	1/20/2021
hCoV-19/USA/SC-USAFSAM-S0287/2021	EPI_ISL_1036882	1/12/2021
hCoV-19/USA/SC-USAFSAM-S0270/2021	EPI_ISL_1036883	1/6/2021
hCoV-19/USA/SC-USAFSAM-S0279/2021	EPI_ISL_1036884	1/7/2021
hCoV-19/USA/SC-USAFSAM-S0280/2021	EPI_ISL_1036885	1/11/2021
hCoV-19/USA/SC-USAFSAM-S0285/2021	EPI_ISL_1036886	1/12/2021
hCoV-19/USA/SC-USAFSAM-S0300/2021	EPI_ISL_1036887	1/15/2021
hCoV-19/USA/SC-USAFSAM-S0315/2021	EPI_ISL_1036888	1/25/2021
hCoV-19/USA/SC-USAFSAM-S0322/2021	EPI_ISL_1036889	1/27/2021
hCoV-19/USA/SC-USAFSAM-S0347/2021	EPI_ISL_1036890	1/4/2021
hCoV-19/USA/SC-USAFSAM-S0353/2021	EPI_ISL_1036891	1/22/2021
hCoV-19/USA/SC-USAFSAM-S0432/2021	EPI_ISL_1036892	1/4/2021
hCoV-19/USA/SC-USAFSAM-S0434/2021	EPI_ISL_1036893	1/4/2021
hCoV-19/USA/SC-USAFSAM-S0267/2021	EPI_ISL_1036894	1/4/2021
hCoV-19/USA/SC-USAFSAM-S0269/2021	EPI_ISL_1036895	1/6/2021
hCoV-19/USA/SC-USAFSAM-S0271/2021	EPI_ISL_1036896	1/6/2021
hCoV-19/USA/SC-USAFSAM-S0273/2021	EPI_ISL_1036897	1/6/2021
hCoV-19/USA/SC-USAFSAM-S0276/2021	EPI_ISL_1036898	1/8/2021
hCoV-19/USA/SC-USAFSAM-S0278/2021	EPI_ISL_1036899	1/7/2021
hCoV-19/USA/SC-USAFSAM-S0281/2021	EPI_ISL_1036900	1/11/2021
hCoV-19/USA/SC-USAFSAM-S0282/2021	EPI_ISL_1036901	1/11/2021
hCoV-19/USA/SC-USAFSAM-S0283/2021	EPI_ISL_1036902	1/11/2021
hCoV-19/USA/SC-USAFSAM-S0288/2021	EPI_ISL_1036903	1/12/2021
hCoV-19/USA/SC-USAFSAM-S0289/2021	EPI_ISL_1036904	1/12/2021
hCoV-19/USA/SC-USAFSAM-S0290/2021	EPI_ISL_1036905	1/12/2021
hCoV-19/USA/SC-USAFSAM-S0295/2021	EPI_ISL_1036906	1/13/2021
hCoV-19/USA/SC-USAFSAM-S0298/2021	EPI_ISL_1036907	1/14/2021
hCoV-19/USA/SC-USAFSAM-S0299/2021	EPI_ISL_1036908	1/15/2021
hCoV-19/USA/SC-USAFSAM-S0303/2021	EPI_ISL_1036909	1/15/2021
hCoV-19/USA/SC-USAFSAM-S0304/2021	EPI_ISL_1036910	1/19/2021
hCoV-19/USA/SC-USAFSAM-S0305/2021	EPI_ISL_1036911	1/20/2021
hCoV-19/USA/SC-USAFSAM-S0306/2021	EPI_ISL_1036912	1/20/2021
hCoV-19/USA/SC-USAFSAM-S0307/2021	EPI_ISL_1036913	1/20/2021
hCoV-19/USA/SC-USAFSAM-S0309/2021	EPI_ISL_1036914	1/20/2021
hCoV-19/USA/SC-USAFSAM-S0311/2021	EPI_ISL_1036915	1/20/2021
hCoV-19/USA/SC-USAFSAM-S0312/2021	EPI_ISL_1036916	1/20/2021
hCoV-19/USA/SC-USAFSAM-S0313/2021	EPI_ISL_1036917	1/21/2021
hCoV-19/USA/SC-USAFSAM-S0314/2021	EPI_ISL_1036918	1/22/2021
hCoV-19/USA/SC-USAFSAM-S0316/2021	EPI_ISL_1036919	1/22/2021
hCoV-19/USA/SC-USAFSAM-S0317/2021	EPI_ISL_1036920	1/25/2021
hCoV-19/USA/SC-USAFSAM-S0320/2021	EPI_ISL_1036921	1/25/2021
hCoV-19/USA/SC-USAFSAM-S0321/2021	EPI_ISL_1036922	1/25/2021
hCoV-19/USA/SC-USAFSAM-S0323/2021	EPI_ISL_1036923	1/25/2021
hCoV-19/USA/SC-USAFSAM-S0324/2021	EPI_ISL_1036924	1/25/2021
hCoV-19/USA/SC-USAFSAM-S0326/2021	EPI_ISL_1036925	1/26/2021
hCoV-19/USA/SC-USAFSAM-S0327/2021	EPI_ISL_1036926	1/26/2021
hCoV-19/USA/SC-USAFSAM-S0328/2021	EPI_ISL_1036927	1/26/2021
hCoV-19/USA/SC-USAFSAM-S0351/2021	EPI_ISL_1036928	1/11/2021
hCoV-19/USA/SC-USAFSAM-S0354/2021	EPI_ISL_1036929	2/1/2021
hCoV-19/USA/SC-USAFSAM-S0433/2021	EPI_ISL_1036930	1/4/2021
hCoV-19/USA/SC-USAFSAM-S0435/2021	EPI_ISL_1036931	1/4/2021
hCoV-19/USA/SC-USAFSAM-S0436/2021	EPI_ISL_1036932	1/4/2021
hCoV-19/USA/TX-USAFSAM-S0261/2021	EPI_ISL_1036933	1/25/2021
hCoV-19/USA/TX-USAFSAM-S0355/2021	EPI_ISL_1036934	1/26/2021
hCoV-19/USA/VA-USAFSAM-S0352/2021	EPI_ISL_1036935	1/25/2021
hCoV-19/USA/VA-USAFSAM-S0341/2021	EPI_ISL_1036936	1/25/2021
hCoV-19/USA/MS-USAFSAM-S0729/2021	EPI_ISL_1091600	2/8/2021
hCoV-19/USA/CO-USAFSAM-S0511/2021	EPI_ISL_1091601	1/5/2021
hCoV-19/USA/TX-USAFSAM-S0578/2021	EPI_ISL_1091602	1/15/2021
hCoV-19/USA/NE-USAFSAM-S0519/2021	EPI_ISL_1091603	1/6/2021
hCoV-19/USA/VA-USAFSAM-S0582/2021	EPI_ISL_1091604	1/16/2021
hCoV-19/Germany/RP-USAFSAM-S0751/2021	EPI_ISL_1091605	2/1/2021
hCoV-19/USA/OH-USAFSAM-S0665/2021	EPI_ISL_1091606	2/2/2021
hCoV-19/USA/NE-USAFSAM-S0622/2021	EPI_ISL_1091607	1/21/2021
hCoV-19/Germany/RP-USAFSAM-S0757/2021	EPI_ISL_1091608	1/31/2021
hCoV-19/Germany/RP-USAFSAM-S0759/2021	EPI_ISL_1091609	1/31/2021
hCoV-19/Germany/HE-USAFSAM-S0760/2021	EPI_ISL_1091610	2/1/2021
hCoV-19/USA/TX-USAFSAM-S0590/2021	EPI_ISL_1091611	1/19/2021
hCoV-19/Germany/RP-USAFSAM-S0744/2021	EPI_ISL_1091612	2/4/2021
hCoV-19/Germany/RP-USAFSAM-S0745/2021	EPI_ISL_1091613	2/4/2021
hCoV-19/Germany/RP-USAFSAM-S0746/2021	EPI_ISL_1091614	2/4/2021
hCoV-19/Germany/RP-USAFSAM-S0747/2021	EPI_ISL_1091615	2/4/2021
hCoV-19/Germany/RP-USAFSAM-S0748/2021	EPI_ISL_1091616	2/4/2021
hCoV-19/Germany/RP-USAFSAM-S0749/2021	EPI_ISL_1091617	2/4/2021
hCoV-19/Germany/RP-USAFSAM-S0755/2021	EPI_ISL_1091618	2/1/2021
hCoV-19/USA/OH-USAFSAM-S0713/2021	EPI_ISL_1091619	2/8/2021
hCoV-19/USA/IL-USAFSAM-S0569/2021	EPI_ISL_1091620	1/15/2021
hCoV-19/USA/MO-USAFSAM-S0600/2021	EPI_ISL_1091621	1/20/2021
hCoV-19/USA/MO-USAFSAM-S0642/2021	EPI_ISL_1091622	1/22/2021
hCoV-19/USA/NC-USAFSAM-S0740/2021	EPI_ISL_1091623	2/10/2021
hCoV-19/USA/TX-USAFSAM-S0570/2021	EPI_ISL_1091624	1/14/2021
hCoV-19/USA/LA-USAFSAM-S0539/2021	EPI_ISL_1091625	1/11/2021
hCoV-19/USA/IL-USAFSAM-S0562/2021	EPI_ISL_1091626	1/14/2021
hCoV-19/USA/OH-USAFSAM-S0632/2021	EPI_ISL_1091627	1/22/2021
hCoV-19/USA/OH-USAFSAM-S0542/2021	EPI_ISL_1091628	1/13/2021
hCoV-19/USA/GA-USAFSAM-S0515/2021	EPI_ISL_1091629	1/6/2021
hCoV-19/USA/GA-USAFSAM-S0575/2021	EPI_ISL_1091630	1/19/2021
hCoV-19/USA/OH-USAFSAM-S0571/2021	EPI_ISL_1091631	1/17/2021
hCoV-19/USA/IL-USAFSAM-S0554/2021	EPI_ISL_1091632	1/13/2021
hCoV-19/USA/FL-USAFSAM-S0565/2021	EPI_ISL_1091633	1/14/2021
hCoV-19/USA/TX-USAFSAM-S0630/2021	EPI_ISL_1091634	1/20/2021
hCoV-19/USA/CO-USAFSAM-S0551/2021	EPI_ISL_1091635	1/13/2021
hCoV-19/USA/GA-USAFSAM-S0514/2021	EPI_ISL_1091636	1/6/2021
hCoV-19/USA/LA-USAFSAM-S0543/2021	EPI_ISL_1091637	1/12/2021
hCoV-19/USA/GA-USAFSAM-S0733/2021	EPI_ISL_1091638	2/8/2021
hCoV-19/USA/OH-USAFSAM-S0650/2021	EPI_ISL_1091639	2/1/2021
hCoV-19/USA/OH-USAFSAM-S0704/2021	EPI_ISL_1091640	2/4/2021
hCoV-19/USA/OH-USAFSAM-S0710/2021	EPI_ISL_1091641	2/5/2021
hCoV-19/USA/RI-USAFSAM-S0520/2021	EPI_ISL_1091642	1/6/2021
hCoV-19/USA/MS-USAFSAM-S0731/2021	EPI_ISL_1091643	2/8/2021
hCoV-19/USA/KS-USAFSAM-S0669/2021	EPI_ISL_1091644	2/2/2021
hCoV-19/USA/OH-USAFSAM-S0676/2021	EPI_ISL_1091645	2/3/2021
hCoV-19/USA/OH-USAFSAM-S0631/2021	EPI_ISL_1091646	1/22/2021
hCoV-19/USA/NE-USAFSAM-S0673/2021	EPI_ISL_1091647	2/2/2021
hCoV-19/USA/IL-USAFSAM-S0667/2021	EPI_ISL_1091648	2/1/2021
hCoV-19/USA/FL-USAFSAM-S0564/2021	EPI_ISL_1091649	1/14/2021
hCoV-19/USA/TX-USAFSAM-S0621/2021	EPI_ISL_1091650	1/19/2021
hCoV-19/USA/OH-USAFSAM-S0678/2021	EPI_ISL_1091651	2/3/2021
hCoV-19/USA/TX-USAFSAM-S0588/2021	EPI_ISL_1091652	1/19/2021
hCoV-19/USA/MT-USAFSAM-S0597/2021	EPI_ISL_1091653	1/19/2021
hCoV-19/USA/OH-USAFSAM-S0591/2021	EPI_ISL_1091654	1/20/2021
hCoV-19/USA/TX-USAFSAM-S0629/2021	EPI_ISL_1091655	1/20/2021
hCoV-19/USA/IL-USAFSAM-S0617/2021	EPI_ISL_1091656	1/20/2021
hCoV-19/USA/IL-USAFSAM-S0689/2021	EPI_ISL_1091657	2/2/2021
hCoV-19/USA/OH-USAFSAM-S0653/2021	EPI_ISL_1091658	2/1/2021
hCoV-19/USA/ND-USAFSAM-S0711/2021	EPI_ISL_1091659	2/5/2021
hCoV-19/USA/RI-USAFSAM-S0525/2021	EPI_ISL_1091660	1/6/2021
hCoV-19/USA/GA-USAFSAM-S0529/2021	EPI_ISL_1091661	1/7/2021
hCoV-19/USA/RI-USAFSAM-S0526/2021	EPI_ISL_1091662	1/6/2021
hCoV-19/USA/IL-USAFSAM-S0563/2021	EPI_ISL_1091663	1/14/2021
hCoV-19/USA/IL-USAFSAM-S0572/2021	EPI_ISL_1091664	1/18/2021
hCoV-19/USA/TX-USAFSAM-S0579/2021	EPI_ISL_1091665	1/19/2021
hCoV-19/USA/TX-USAFSAM-S0503/2021	EPI_ISL_1091666	1/4/2021
hCoV-19/USA/NC-USAFSAM-S0606/2021	EPI_ISL_1091667	1/19/2021
hCoV-19/USA/OH-USAFSAM-S0654/2021	EPI_ISL_1091668	2/1/2021
hCoV-19/USA/OH-USAFSAM-S0686/2021	EPI_ISL_1091669	2/4/2021
hCoV-19/USA/KS-USAFSAM-S0638/2021	EPI_ISL_1091670	1/22/2021
hCoV-19/Germany/RP-USAFSAM-S0750/2021	EPI_ISL_1091671	2/4/2021
hCoV-19/USA/KS-USAFSAM-S0668/2021	EPI_ISL_1091672	2/2/2021
hCoV-19/USA/KS-USAFSAM-S0701/2021	EPI_ISL_1091673	2/3/2021
hCoV-19/USA/NE-USAFSAM-S0672/2021	EPI_ISL_1091674	2/2/2021
hCoV-19/USA/OH-USAFSAM-S0683/2021	EPI_ISL_1091675	2/3/2021
hCoV-19/USA/ND-USAFSAM-S0593/2021	EPI_ISL_1091676	1/19/2021
hCoV-19/USA/ND-USAFSAM-S0595/2021	EPI_ISL_1091677	1/19/2021
hCoV-19/USA/ID-USAFSAM-S0619/2021	EPI_ISL_1091678	1/20/2021
hCoV-19/USA/NE-USAFSAM-S0722/2021	EPI_ISL_1091679	2/5/2021
hCoV-19/USA/DE-USAFSAM-S0505/2021	EPI_ISL_1091680	1/5/2021
hCoV-19/USA/GA-USAFSAM-S0512/2021	EPI_ISL_1091681	1/5/2021
hCoV-19/USA/GA-USAFSAM-S0516/2021	EPI_ISL_1091682	1/6/2021
hCoV-19/USA/GA-USAFSAM-S0574/2021	EPI_ISL_1091683	1/19/2021
hCoV-19/USA/KS-USAFSAM-S0670/2021	EPI_ISL_1091684	2/2/2021
hCoV-19/USA/GA-USAFSAM-S0696/2021	EPI_ISL_1091685	2/3/2021
hCoV-19/USA/NE-USAFSAM-S0715/2021	EPI_ISL_1091686	2/5/2021
hCoV-19/USA/NE-USAFSAM-S0719/2021	EPI_ISL_1091687	2/5/2021
hCoV-19/USA/TX-USAFSAM-S0530/2021	EPI_ISL_1091688	1/7/2021
hCoV-19/USA/NC-USAFSAM-S0609/2021	EPI_ISL_1091689	1/20/2021
hCoV-19/USA/CO-USAFSAM-S0693/2021	EPI_ISL_1091690	2/3/2021
hCoV-19/USA/CO-USAFSAM-S0697/2021	EPI_ISL_1091691	2/3/2021
hCoV-19/USA/CO-USAFSAM-S0618/2021	EPI_ISL_1091692	1/20/2021
hCoV-19/USA/CO-USAFSAM-S0692/2021	EPI_ISL_1091693	2/3/2021
hCoV-19/USA/GA-USAFSAM-S0523/2021	EPI_ISL_1091694	1/6/2021
hCoV-19/USA/OH-USAFSAM-S0541/2021	EPI_ISL_1091695	1/12/2021
hCoV-19/USA/IL-USAFSAM-S0556/2021	EPI_ISL_1091696	1/13/2021
hCoV-19/USA/IL-USAFSAM-S0557/2021	EPI_ISL_1091697	1/13/2021
hCoV-19/USA/TX-USAFSAM-S0573/2021	EPI_ISL_1091698	1/15/2021
hCoV-19/USA/VA-USAFSAM-S0584/2021	EPI_ISL_1091699	1/16/2021
hCoV-19/USA/VA-USAFSAM-S0585/2021	EPI_ISL_1091700	1/19/2021
hCoV-19/USA/VA-USAFSAM-S0586/2021	EPI_ISL_1091701	1/19/2021
hCoV-19/USA/TX-USAFSAM-S0587/2021	EPI_ISL_1091702	1/19/2021
hCoV-19/USA/MO-USAFSAM-S0602/2021	EPI_ISL_1091703	1/20/2021
hCoV-19/USA/NE-USAFSAM-S0623/2021	EPI_ISL_1091704	1/21/2021
hCoV-19/USA/NE-USAFSAM-S0628/2021	EPI_ISL_1091705	1/21/2021
hCoV-19/USA/OH-USAFSAM-S0655/2021	EPI_ISL_1091706	2/1/2021
hCoV-19/USA/MT-USAFSAM-S0663/2021	EPI_ISL_1091707	2/1/2021
hCoV-19/USA/OH-USAFSAM-S0682/2021	EPI_ISL_1091708	2/3/2021
hCoV-19/USA/VA-USAFSAM-S0699/2021	EPI_ISL_1091709	2/3/2021
hCoV-19/USA/SC-USAFSAM-S0702/2021	EPI_ISL_1091710	2/3/2021
hCoV-19/USA/MO-USAFSAM-S0707/2021	EPI_ISL_1091711	2/4/2021
hCoV-19/USA/OH-USAFSAM-S0709/2021	EPI_ISL_1091712	2/5/2021
hCoV-19/USA/OH-USAFSAM-S0712/2021	EPI_ISL_1091713	2/6/2021
hCoV-19/USA/CO-USAFSAM-S0727/2021	EPI_ISL_1091714	2/8/2021
hCoV-19/USA/TX-USAFSAM-S0734/2021	EPI_ISL_1091715	2/5/2021
hCoV-19/USA/OH-USAFSAM-S0741/2021	EPI_ISL_1091716	2/11/2021
hCoV-19/Germany/RP-USAFSAM-S0754/2021	EPI_ISL_1091717	2/1/2021
hCoV-19/Germany/RP-USAFSAM-S0756/2021	EPI_ISL_1091718	2/1/2021
hCoV-19/Germany/RP-USAFSAM-S0758/2021	EPI_ISL_1091719	2/1/2021
hCoV-19/USA/DE-USAFSAM-S0507/2021	EPI_ISL_1091720	1/5/2021
hCoV-19/USA/TX-USAFSAM-S0517/2021	EPI_ISL_1091721	1/6/2021
hCoV-19/USA/GA-USAFSAM-S0521/2021	EPI_ISL_1091722	1/6/2021
hCoV-19/USA/GA-USAFSAM-S0522/2021	EPI_ISL_1091723	1/6/2021
hCoV-19/USA/RI-USAFSAM-S0524/2021	EPI_ISL_1091724	1/6/2021
hCoV-19/USA/RI-USAFSAM-S0527/2021	EPI_ISL_1091725	1/6/2021
hCoV-19/USA/OH-USAFSAM-S0528/2021	EPI_ISL_1091726	1/6/2021
hCoV-19/USA/LA-USAFSAM-S0531/2021	EPI_ISL_1091727	1/7/2021
hCoV-19/USA/AZ-USAFSAM-S0532/2021	EPI_ISL_1091728	1/7/2021
hCoV-19/USA/TX-USAFSAM-S0534/2021	EPI_ISL_1091729	1/8/2021
hCoV-19/USA/LA-USAFSAM-S0538/2021	EPI_ISL_1091730	1/11/2021
hCoV-19/USA/OH-USAFSAM-S0546/2021	EPI_ISL_1091731	1/13/2021
hCoV-19/USA/FL-USAFSAM-S0547/2021	EPI_ISL_1091732	1/12/2021
hCoV-19/USA/OH-USAFSAM-S0548/2021	EPI_ISL_1091733	1/13/2021
hCoV-19/USA/OH-USAFSAM-S0549/2021	EPI_ISL_1091734	1/14/2021
hCoV-19/USA/CO-USAFSAM-S0552/2021	EPI_ISL_1091735	1/13/2021
hCoV-19/USA/IL-USAFSAM-S0561/2021	EPI_ISL_1091736	1/14/2021
hCoV-19/USA/TX-USAFSAM-S0580/2021	EPI_ISL_1091737	1/19/2021
hCoV-19/USA/VA-USAFSAM-S0581/2021	EPI_ISL_1091738	1/16/2021
hCoV-19/USA/TX-USAFSAM-S0599/2021	EPI_ISL_1091739	1/20/2021
hCoV-19/USA/MO-USAFSAM-S0601/2021	EPI_ISL_1091740	1/20/2021
hCoV-19/USA/ND-USAFSAM-S0620/2021	EPI_ISL_1091741	1/20/2021
hCoV-19/USA/TX-USAFSAM-S0635/2021	EPI_ISL_1091742	1/21/2021
hCoV-19/USA/NE-USAFSAM-S0639/2021	EPI_ISL_1091743	1/22/2021
hCoV-19/USA/IL-USAFSAM-S0641/2021	EPI_ISL_1091744	1/22/2021
hCoV-19/USA/TX-USAFSAM-S0644/2021	EPI_ISL_1091745	1/21/2021
hCoV-19/USA/AZ-USAFSAM-S0646/2021	EPI_ISL_1091746	1/15/2021
hCoV-19/USA/OH-USAFSAM-S0648/2021	EPI_ISL_1091747	2/1/2021
hCoV-19/USA/OH-USAFSAM-S0649/2021	EPI_ISL_1091748	2/1/2021
hCoV-19/USA/OH-USAFSAM-S0651/2021	EPI_ISL_1091749	2/1/2021
hCoV-19/USA/OH-USAFSAM-S0657/2021	EPI_ISL_1091750	2/1/2021
hCoV-19/USA/OH-USAFSAM-S0659/2021	EPI_ISL_1091751	2/2/2021
hCoV-19/USA/OH-USAFSAM-S0662/2021	EPI_ISL_1091752	2/2/2021
hCoV-19/USA/FL-USAFSAM-S0664/2021	EPI_ISL_1091753	2/1/2021
hCoV-19/USA/OH-USAFSAM-S0666/2021	EPI_ISL_1091754	2/2/2021
hCoV-19/USA/NE-USAFSAM-S0671/2021	EPI_ISL_1091755	2/2/2021
hCoV-19/USA/NE-USAFSAM-S0674/2021	EPI_ISL_1091756	2/2/2021
hCoV-19/USA/GA-USAFSAM-S0675/2021	EPI_ISL_1091757	2/2/2021
hCoV-19/USA/MS-USAFSAM-S0679/2021	EPI_ISL_1091758	2/2/2021
hCoV-19/USA/MS-USAFSAM-S0680/2021	EPI_ISL_1091759	2/2/2021
hCoV-19/USA/MS-USAFSAM-S0681/2021	EPI_ISL_1091760	2/2/2021
hCoV-19/USA/OH-USAFSAM-S0685/2021	EPI_ISL_1091761	2/3/2021
hCoV-19/USA/GA-USAFSAM-S0688/2021	EPI_ISL_1091762	2/3/2021
hCoV-19/USA/MS-USAFSAM-S0691/2021	EPI_ISL_1091763	2/3/2021
hCoV-19/USA/OH-USAFSAM-S0694/2021	EPI_ISL_1091764	2/4/2021
hCoV-19/USA/OH-USAFSAM-S0695/2021	EPI_ISL_1091765	2/4/2021
hCoV-19/USA/MO-USAFSAM-S0700/2021	EPI_ISL_1091766	2/3/2021
hCoV-19/USA/OH-USAFSAM-S0705/2021	EPI_ISL_1091767	2/5/2021
hCoV-19/USA/MO-USAFSAM-S0706/2021	EPI_ISL_1091768	2/4/2021
hCoV-19/USA/OH-USAFSAM-S0708/2021	EPI_ISL_1091769	2/5/2021
hCoV-19/USA/OH-USAFSAM-S0726/2021	EPI_ISL_1091770	2/8/2021
hCoV-19/USA/MS-USAFSAM-S0732/2021	EPI_ISL_1091771	2/8/2021
hCoV-19/USA/TX-USAFSAM-S0735/2021	EPI_ISL_1091772	2/5/2021
hCoV-19/USA/TX-USAFSAM-S0736/2021	EPI_ISL_1091773	2/5/2021
hCoV-19/USA/TX-USAFSAM-S0737/2021	EPI_ISL_1091774	2/5/2021
hCoV-19/USA/OH-USAFSAM-S0739/2021	EPI_ISL_1091775	2/10/2021
hCoV-19/USA/OK-USAFSAM-S0742/2021	EPI_ISL_1091776	2/1/2021
hCoV-19/Germany/RP-USAFSAM-S0743/2021	EPI_ISL_1091777	2/4/2021
hCoV-19/USA/OH-USAFSAM-S0897/2021	EPI_ISL_1260697	2/11/2021
hCoV-19/USA/NE-USAFSAM-S0900/2021	EPI_ISL_1260698	2/10/2021
hCoV-19/USA/VA-USAFSAM-S0903/2021	EPI_ISL_1260699	2/10/2021
hCoV-19/USA/TX-USAFSAM-S1045/2021	EPI_ISL_1261426	1/8/2021
hCoV-19/Italy/un-USAFSAM-S1048/2021	EPI_ISL_1261427	1/8/2021
hCoV-19/USA/OH-USAFSAM-S1051/2021	EPI_ISL_1261428	1/11/2021
hCoV-19/USA/NE-USAFSAM-S1058/2021	EPI_ISL_1261429	1/11/2021
hCoV-19/USA/NE-USAFSAM-S1059/2021	EPI_ISL_1261430	1/11/2021
hCoV-19/USA/WY-USAFSAM-S1064/2021	EPI_ISL_1261431	1/11/2021
hCoV-19/USA/NE-USAFSAM-S1065/2021	EPI_ISL_1261432	1/11/2021
hCoV-19/USA/CO-USAFSAM-S1068/2021	EPI_ISL_1261433	1/11/2021
hCoV-19/USA/CO-USAFSAM-S1069/2021	EPI_ISL_1261434	1/11/2021
hCoV-19/USA/OH-USAFSAM-S1077/2021	EPI_ISL_1261435	1/13/2021
hCoV-19/USA/OH-USAFSAM-S1078/2021	EPI_ISL_1261436	1/13/2021
hCoV-19/USA/MS-USAFSAM-S1080/2021	EPI_ISL_1261437	1/12/2021
hCoV-19/USA/MS-USAFSAM-S1081/2021	EPI_ISL_1261438	1/12/2021
hCoV-19/USA/NE-USAFSAM-S1085/2021	EPI_ISL_1261439	1/12/2021
hCoV-19/USA/NE-USAFSAM-S1086/2021	EPI_ISL_1261440	1/12/2021
hCoV-19/USA/NE-USAFSAM-S1088/2021	EPI_ISL_1261441	1/12/2021
hCoV-19/USA/OH-USAFSAM-S1089/2021	EPI_ISL_1261442	1/13/2021
hCoV-19/USA/GA-USAFSAM-S1090/2021	EPI_ISL_1261443	1/12/2021
hCoV-19/USA/AZ-USAFSAM-S1091/2021	EPI_ISL_1261444	1/13/2021
hCoV-19/USA/AZ-USAFSAM-S1092/2021	EPI_ISL_1261445	1/13/2021
hCoV-19/USA/NE-USAFSAM-S1094/2021	EPI_ISL_1261446	1/13/2021
hCoV-19/Italy/un-USAFSAM-S1099/2021	EPI_ISL_1261447	1/13/2021
hCoV-19/USA/OH-USAFSAM-S1106/2021	EPI_ISL_1261448	1/19/2021
hCoV-19/USA/OH-USAFSAM-S1109/2021	EPI_ISL_1261449	1/19/2021
hCoV-19/USA/CO-USAFSAM-S1114/2021	EPI_ISL_1261450	1/19/2021
hCoV-19/USA/MT-USAFSAM-S1115/2021	EPI_ISL_1261451	1/19/2021
hCoV-19/USA/MT-USAFSAM-S1116/2021	EPI_ISL_1261452	1/19/2021
hCoV-19/USA/OH-USAFSAM-S1117/2021	EPI_ISL_1261453	1/20/2021
hCoV-19/USA/CO-USAFSAM-S1121/2021	EPI_ISL_1261454	1/20/2021
hCoV-19/USA/OH-USAFSAM-S1123/2021	EPI_ISL_1261455	1/21/2021
hCoV-19/USA/OH-USAFSAM-S1124/2021	EPI_ISL_1261456	1/22/2021
hCoV-19/Germany/RP-USAFSAM-S1025/2021	EPI_ISL_1261673	2/9/2021
hCoV-19/Germany/RP-USAFSAM-S1028/2021	EPI_ISL_1261674	2/9/2021
hCoV-19/Germany/RP-USAFSAM-S1030/2021	EPI_ISL_1261675	2/9/2021
hCoV-19/Germany/RP-USAFSAM-S1031/2021	EPI_ISL_1261676	2/9/2021
hCoV-19/Germany/RP-USAFSAM-S1032/2021	EPI_ISL_1261677	2/9/2021
hCoV-19/Germany/RP-USAFSAM-S1034/2021	EPI_ISL_1261678	2/9/2021
hCoV-19/Germany/RP-USAFSAM-S1035/2021	EPI_ISL_1261679	2/9/2021
hCoV-19/USA/OH-USAFSAM-S1223/2021	EPI_ISL_1372965	2/23/2021
hCoV-19/USA/MS-USAFSAM-S1240/2021	EPI_ISL_1372966	2/24/2021
hCoV-19/USA/KS-USAFSAM-S1246/2021	EPI_ISL_1372967	2/25/2021
hCoV-19/USA/MT-USAFSAM-S1231/2021	EPI_ISL_1372968	2/22/2021
hCoV-19/USA/CO-USAFSAM-S1276/2021	EPI_ISL_1372969	3/1/2021
hCoV-19/USA/NE-USAFSAM-S1258/2021	EPI_ISL_1372970	2/26/2021
hCoV-19/USA/ID-USAFSAM-S1285/2021	EPI_ISL_1372971	3/2/2021
hCoV-19/USA/NC-USAFSAM-S1288/2021	EPI_ISL_1372972	3/2/2021
hCoV-19/USA/NC-USAFSAM-S1287/2021	EPI_ISL_1372973	3/2/2021
hCoV-19/Germany/RP-USAFSAM-S1296/2021	EPI_ISL_1372974	3/4/2021
hCoV-19/USA/OH-USAFSAM-S1229/2021	EPI_ISL_1372975	2/24/2021
hCoV-19/USA/IL-USAFSAM-S1251/2021	EPI_ISL_1372976	2/23/2021
hCoV-19/USA/IL-USAFSAM-S1250/2021	EPI_ISL_1372977	2/23/2021
hCoV-19/USA/CO-USAFSAM-S1268/2021	EPI_ISL_1372978	3/1/2021
hCoV-19/USA/KS-USAFSAM-S1289/2021	EPI_ISL_1372979	3/2/2021
hCoV-19/USA/AZ-USAFSAM-S1286/2021	EPI_ISL_1372980	2/23/2021
hCoV-19/USA/NC-USAFSAM-S1236/2021	EPI_ISL_1372981	2/24/2021
hCoV-19/USA/NJ-USAFSAM-S1294/2021	EPI_ISL_1372982	3/10/2021
hCoV-19/USA/ND-USAFSAM-S1245/2021	EPI_ISL_1372983	2/25/2021
hCoV-19/USA/ID-USAFSAM-S1280/2021	EPI_ISL_1372984	3/1/2021
hCoV-19/USA/SC-USAFSAM-S1227/2021	EPI_ISL_1372985	2/22/2021
hCoV-19/USA/OH-USAFSAM-S1228/2021	EPI_ISL_1372986	2/24/2021
hCoV-19/USA/OH-USAFSAM-S1233/2021	EPI_ISL_1372987	2/25/2021
hCoV-19/USA/OH-USAFSAM-S1238/2021	EPI_ISL_1372988	2/26/2021
hCoV-19/USA/MS-USAFSAM-S1241/2021	EPI_ISL_1372989	2/24/2021
hCoV-19/USA/MS-USAFSAM-S1242/2021	EPI_ISL_1372990	2/24/2021
hCoV-19/USA/NC-USAFSAM-S1244/2021	EPI_ISL_1372991	2/25/2021
hCoV-19/USA/OH-USAFSAM-S1247/2021	EPI_ISL_1372992	2/26/2021
hCoV-19/USA/OH-USAFSAM-S1248/2021	EPI_ISL_1372993	2/26/2021
hCoV-19/USA/IL-USAFSAM-S1249/2021	EPI_ISL_1372994	2/23/2021
hCoV-19/USA/OH-USAFSAM-S1255/2021	EPI_ISL_1372995	3/1/2021
hCoV-19/USA/OH-USAFSAM-S1256/2021	EPI_ISL_1372996	3/1/2021
hCoV-19/USA/MS-USAFSAM-S1260/2021	EPI_ISL_1372997	3/1/2021
hCoV-19/USA/MS-USAFSAM-S1261/2021	EPI_ISL_1372998	3/1/2021
hCoV-19/USA/MS-USAFSAM-S1263/2021	EPI_ISL_1372999	3/1/2021
hCoV-19/USA/MS-USAFSAM-S1264/2021	EPI_ISL_1373000	3/1/2021
hCoV-19/USA/MS-USAFSAM-S1265/2021	EPI_ISL_1373001	3/1/2021
hCoV-19/USA/CO-USAFSAM-S1269/2021	EPI_ISL_1373002	3/1/2021
hCoV-19/USA/MT-USAFSAM-S1270/2021	EPI_ISL_1373003	3/1/2021
hCoV-19/USA/CO-USAFSAM-S1272/2021	EPI_ISL_1373004	3/1/2021
hCoV-19/USA/NC-USAFSAM-S1274/2021	EPI_ISL_1373005	3/1/2021
hCoV-19/USA/OH-USAFSAM-S1277/2021	EPI_ISL_1373006	3/3/2021
hCoV-19/USA/SC-USAFSAM-S1278/2021	EPI_ISL_1373007	3/1/2021
hCoV-19/USA/SC-USAFSAM-S1279/2021	EPI_ISL_1373008	3/1/2021
hCoV-19/USA/MS-USAFSAM-S1283/2021	EPI_ISL_1373009	3/2/2021
hCoV-19/USA/OH-USAFSAM-S1291/2021	EPI_ISL_1373010	3/3/2021
hCoV-19/USA/MS-USAFSAM-S1293/2021	EPI_ISL_1373011	3/3/2021
hCoV-19/USA/NC-USAFSAM-S1204/2020	EPI_ISL_1373012	12/31/2020
hCoV-19/USA/NC-USAFSAM-S1205/2020	EPI_ISL_1373013	12/31/2020
hCoV-19/USA/MS-USAFSAM-S1317/2021	EPI_ISL_1531431	3/3/2021
hCoV-19/USA/NC-USAFSAM-S1319/2021	EPI_ISL_1531432	3/2/2021
hCoV-19/USA/TX-USAFSAM-S1321/2021	EPI_ISL_1531433	3/4/2021
hCoV-19/USA/IL-USAFSAM-S1324/2021	EPI_ISL_1531434	3/5/2021
hCoV-19/USA/CO-USAFSAM-S1325/2021	EPI_ISL_1531435	3/4/2021
hCoV-19/USA/NC-USAFSAM-S1326/2021	EPI_ISL_1531436	3/5/2021
hCoV-19/USA/MS-USAFSAM-S1327/2021	EPI_ISL_1531437	3/5/2021
hCoV-19/USA/MS-USAFSAM-S1328/2021	EPI_ISL_1531438	3/5/2021
hCoV-19/USA/MO-USAFSAM-S1330/2021	EPI_ISL_1531439	3/5/2021
hCoV-19/USA/FL-USAFSAM-S1331/2021	EPI_ISL_1531440	2/22/2021
hCoV-19/USA/SC-USAFSAM-S1333/2021	EPI_ISL_1531441	3/17/2021
hCoV-19/USA/ND-USAFSAM-S1334/2021	EPI_ISL_1531442	3/11/2021
hCoV-19/USA/NC-USAFSAM-S1335/2021	EPI_ISL_1531443	3/11/2021
hCoV-19/USA/AZ-USAFSAM-S1336/2021	EPI_ISL_1531444	3/11/2021
hCoV-19/USA/NE-USAFSAM-S1337/2021	EPI_ISL_1531445	3/11/2021
hCoV-19/USA/MT-USAFSAM-S1338/2021	EPI_ISL_1531446	3/12/2021
hCoV-19/USA/NE-USAFSAM-S1339/2021	EPI_ISL_1531447	3/12/2021
hCoV-19/USA/NE-USAFSAM-S1340/2021	EPI_ISL_1531448	3/12/2021
hCoV-19/USA/FL-USAFSAM-S1341/2021	EPI_ISL_1531449	3/15/2021
hCoV-19/USA/ND-USAFSAM-S1342/2021	EPI_ISL_1531450	3/16/2021
hCoV-19/USA/ND-USAFSAM-S1343/2021	EPI_ISL_1531451	3/16/2021
hCoV-19/USA/TX-USAFSAM-S1344/2021	EPI_ISL_1531452	3/4/2021
hCoV-19/USA/FL-USAFSAM-S1346/2021	EPI_ISL_1531453	3/5/2021
hCoV-19/USA/FL-USAFSAM-S1348/2021	EPI_ISL_1531454	3/5/2021
hCoV-19/USA/NE-USAFSAM-S1349/2021	EPI_ISL_1531455	3/5/2021
hCoV-19/USA/MS-USAFSAM-S1350/2021	EPI_ISL_1531456	3/5/2021
hCoV-19/USA/MS-USAFSAM-S1351/2021	EPI_ISL_1531457	3/5/2021
hCoV-19/USA/MS-USAFSAM-S1352/2021	EPI_ISL_1531458	3/5/2021
hCoV-19/USA/MS-USAFSAM-S1353/2021	EPI_ISL_1531459	3/5/2021
hCoV-19/USA/MS-USAFSAM-S1354/2021	EPI_ISL_1531460	3/5/2021
hCoV-19/USA/FL-USAFSAM-S1355/2021	EPI_ISL_1531461	3/5/2021
hCoV-19/USA/FL-USAFSAM-S1356/2021	EPI_ISL_1531462	3/5/2021
hCoV-19/USA/MO-USAFSAM-S1357/2021	EPI_ISL_1531463	3/5/2021
hCoV-19/USA/NC-USAFSAM-S1358/2021	EPI_ISL_1531464	3/9/2021
hCoV-19/USA/NC-USAFSAM-S1359/2021	EPI_ISL_1531465	3/9/2021
hCoV-19/USA/NC-USAFSAM-S1360/2021	EPI_ISL_1531466	3/9/2021
hCoV-19/USA/FL-USAFSAM-S1361/2021	EPI_ISL_1531467	3/9/2021
hCoV-19/USA/FL-USAFSAM-S1362/2021	EPI_ISL_1531468	3/9/2021
hCoV-19/USA/FL-USAFSAM-S1363/2021	EPI_ISL_1531469	3/9/2021
hCoV-19/USA/FL-USAFSAM-S1364/2021	EPI_ISL_1531470	3/9/2021
hCoV-19/USA/SC-USAFSAM-S1365/2021	EPI_ISL_1531471	3/9/2021
hCoV-19/USA/SC-USAFSAM-S1367/2021	EPI_ISL_1531472	3/9/2021
hCoV-19/USA/NE-USAFSAM-S1371/2021	EPI_ISL_1531473	3/9/2021
hCoV-19/USA/NE-USAFSAM-S1372/2021	EPI_ISL_1531474	3/9/2021
hCoV-19/USA/NY-USAFSAM-S1373/2021	EPI_ISL_1531475	3/9/2021
hCoV-19/USA/MS-USAFSAM-S1374/2021	EPI_ISL_1531476	3/9/2021
hCoV-19/USA/NE-USAFSAM-S1375/2021	EPI_ISL_1531477	3/9/2021
hCoV-19/USA/NE-USAFSAM-S1376/2021	EPI_ISL_1531478	3/9/2021
hCoV-19/USA/FL-USAFSAM-S1378/2021	EPI_ISL_1531479	3/9/2021
hCoV-19/USA/FL-USAFSAM-S1379/2021	EPI_ISL_1531480	3/9/2021
hCoV-19/USA/TX-USAFSAM-S1380/2021	EPI_ISL_1531481	3/8/2021
hCoV-19/USA/TX-USAFSAM-S1382/2021	EPI_ISL_1531482	3/9/2021
hCoV-19/USA/ND-USAFSAM-S1383/2021	EPI_ISL_1531483	3/10/2021
hCoV-19/USA/ND-USAFSAM-S1384/2021	EPI_ISL_1531484	3/10/2021
hCoV-19/USA/NC-USAFSAM-S1385/2021	EPI_ISL_1531485	3/10/2021
hCoV-19/USA/TX-USAFSAM-S1386/2021	EPI_ISL_1531486	3/9/2021
hCoV-19/USA/TX-USAFSAM-S1387/2021	EPI_ISL_1531487	3/9/2021
hCoV-19/USA/ID-USAFSAM-S1388/2021	EPI_ISL_1531488	3/10/2021
hCoV-19/USA/ID-USAFSAM-S1389/2021	EPI_ISL_1531489	3/10/2021
hCoV-19/USA/FL-USAFSAM-S1390/2021	EPI_ISL_1531490	3/10/2021
hCoV-19/USA/GA-USAFSAM-S1391/2021	EPI_ISL_1531491	3/10/2021
hCoV-19/USA/ND-USAFSAM-S1393/2021	EPI_ISL_1531492	3/12/2021
hCoV-19/USA/FL-USAFSAM-S1394/2021	EPI_ISL_1531493	3/12/2021
hCoV-19/USA/ID-USAFSAM-S1395/2021	EPI_ISL_1531494	3/12/2021
hCoV-19/USA/ND-USAFSAM-S1401/2021	EPI_ISL_1531498	3/15/2021
hCoV-19/USA/FL-USAFSAM-S1404/2021	EPI_ISL_1531500	3/15/2021
hCoV-19/USA/FL-USAFSAM-S1406/2021	EPI_ISL_1531501	3/16/2021
hCoV-19/USA/FL-USAFSAM-S1407/2021	EPI_ISL_1531502	3/16/2021
hCoV-19/USA/ND-USAFSAM-S1408/2021	EPI_ISL_1531503	3/16/2021
hCoV-19/USA/TX-USAFSAM-S1409/2021	EPI_ISL_1531504	3/16/2021
hCoV-19/USA/OH-USAFSAM-S1410/2021	EPI_ISL_1531505	3/17/2021
hCoV-19/USA/OH-USAFSAM-S1411/2021	EPI_ISL_1531506	3/18/2021
hCoV-19/USA/NE-USAFSAM-S1413/2021	EPI_ISL_1531507	3/17/2021
hCoV-19/USA/TX-USAFSAM-S1414/2021	EPI_ISL_1531508	2/22/2021
hCoV-19/USA/AL-USAFSAM-S1417/2021	EPI_ISL_1531509	3/4/2021
hCoV-19/USA/ND-USAFSAM-S1418/2021	EPI_ISL_1531510	3/8/2021
hCoV-19/USA/ND-USAFSAM-S1419/2021	EPI_ISL_1531511	3/8/2021
hCoV-19/USA/NC-USAFSAM-S1420/2021	EPI_ISL_1531512	3/8/2021
hCoV-19/USA/NC-USAFSAM-S1421/2021	EPI_ISL_1531513	3/8/2021
hCoV-19/USA/NC-USAFSAM-S1422/2021	EPI_ISL_1531514	3/8/2021
hCoV-19/USA/MO-USAFSAM-S1423/2021	EPI_ISL_1531515	3/8/2021
hCoV-19/USA/MO-USAFSAM-S1424/2021	EPI_ISL_1531516	3/8/2021
hCoV-19/USA/MO-USAFSAM-S1425/2021	EPI_ISL_1531517	3/8/2021
hCoV-19/USA/FL-USAFSAM-S1428/2021	EPI_ISL_1531518	3/8/2021
hCoV-19/USA/FL-USAFSAM-S1429/2021	EPI_ISL_1531519	3/8/2021
hCoV-19/USA/NE-USAFSAM-S1430/2021	EPI_ISL_1531520	3/8/2021
hCoV-19/USA/NE-USAFSAM-S1431/2021	EPI_ISL_1531521	3/8/2021
hCoV-19/USA/NE-USAFSAM-S1432/2021	EPI_ISL_1531522	3/8/2021
hCoV-19/USA/KS-USAFSAM-S1433/2021	EPI_ISL_1531523	3/8/2021
hCoV-19/USA/KS-USAFSAM-S1434/2021	EPI_ISL_1531524	3/8/2021
hCoV-19/USA/MS-USAFSAM-S1435/2021	EPI_ISL_1531525	3/8/2021
hCoV-19/USA/OH-USAFSAM-S1440/2021	EPI_ISL_1531526	3/19/2021
hCoV-19/USA/NE-USAFSAM-S1441/2021	EPI_ISL_1531527	3/19/2021
hCoV-19/USA/NE-USAFSAM-S1442/2021	EPI_ISL_1531528	3/19/2021
hCoV-19/USA/SC-USAFSAM-S1443/2021	EPI_ISL_1531529	3/18/2021
hCoV-19/USA/ND-USAFSAM-S1444/2021	EPI_ISL_1531530	3/19/2021
hCoV-19/Germany/RP-USAFSAM-S1461/2021	EPI_ISL_1531531	3/10/2021
hCoV-19/Germany/RP-USAFSAM-S1463/2021	EPI_ISL_1531532	3/10/2021
hCoV-19/UnitedKingdom/USAFSAM-S026/2020	#N/A	#N/A
hCoV-19/UnitedKingdom/USAFSAM-S027/2020	#N/A	#N/A
hCoV-19/Cuba/USAFSAM-S030/2020	EPI_ISL_513312	3/19/2020
hCoV-19/Cuba/USAFSAM-S031/2020	EPI_ISL_513313	3/24/2020
hCoV-19/USA/WA-USAFSAM-S060/2020	EPI_ISL_644823	2/22/2020
hCoV-19/Iraq/USAFSAM-S061/2020	EPI_ISL_812258	6/6/2020
hCoV-19/Iraq/USAFSAM-S062/2020	EPI_ISL_812259	6/16/2020
hCoV-19/Iraq/USAFSAM-S063/2020	EPI_ISL_812260	6/11/2020
hCoV-19/Iraq/USAFSAM-S064/2020	EPI_ISL_812261	6/16/2020
hCoV-19/Iraq/USAFSAM-S065/2020	EPI_ISL_812262	6/7/2020
hCoV-19/Iraq/USAFSAM-S068/2020	EPI_ISL_812263	6/16/2020
hCoV-19/Iraq/USAFSAM-S069/2020	EPI_ISL_812264	6/16/2020
hCoV-19/Iraq/USAFSAM-S070/2020	EPI_ISL_812265	6/16/2020
hCoV-19/Iraq/USAFSAM-S071/2020	EPI_ISL_812266	6/16/2020
hCoV-19/Iraq/USAFSAM-S072/2020	EPI_ISL_812267	6/7/2020
hCoV-19/Iraq/USAFSAM-S073/2020	EPI_ISL_812268	6/16/2020
hCoV-19/Iraq/USAFSAM-S074/2020	EPI_ISL_812269	6/16/2020
hCoV-19/Iraq/USAFSAM-S075/2020	EPI_ISL_812270	6/7/2020
hCoV-19/Iraq/USAFSAM-S076/2020	EPI_ISL_812271	6/16/2020
hCoV-19/Iraq/USAFSAM-S077/2020	EPI_ISL_812272	6/7/2020
hCoV-19/Iraq/USAFSAM-S078/2020	EPI_ISL_812273	6/16/2020
hCoV-19/Iraq/USAFSAM-S079/2020	EPI_ISL_812274	6/7/2020
hCoV-19/Iraq/USAFSAM-S080/2020	EPI_ISL_812275	6/7/2020
hCoV-19/Iraq/USAFSAM-S081/2020	EPI_ISL_812276	6/7/2020
hCoV-19/Iraq/USAFSAM-S082/2020	EPI_ISL_812277	6/16/2020
hCoV-19/Iraq/USAFSAM-S083/2020	EPI_ISL_812278	6/16/2020
hCoV-19/Iraq/USAFSAM-S084/2020	EPI_ISL_812279	6/16/2020
hCoV-19/USA/AR-USAFSAM-S100/2020	EPI_ISL_812308	3/19/2020
hCoV-19/USA/AR-USAFSAM-S114/2020	EPI_ISL_812309	3/30/2020
hCoV-19/USA/AR-USAFSAM-S127/2020	EPI_ISL_812310	6/2/2020
hCoV-19/USA/CA-USAFSAM-S094/2020	EPI_ISL_812311	3/12/2020
hCoV-19/USA/CA-USAFSAM-S147/2020	EPI_ISL_812312	3/23/2020
hCoV-19/USA/CO-USAFSAM-S103/2020	EPI_ISL_812313	3/23/2020
hCoV-19/USA/CO-USAFSAM-S107/2020	EPI_ISL_812314	3/31/2020
hCoV-19/USA/CO-USAFSAM-S108/2020	EPI_ISL_812315	3/24/2020
hCoV-19/USA/CO-USAFSAM-S110/2020	EPI_ISL_812316	3/25/2020
hCoV-19/USA/CO-USAFSAM-S128/2020	EPI_ISL_812317	6/3/2020
hCoV-19/USA/DE-USAFSAM-S104/2020	EPI_ISL_812318	3/27/2020
hCoV-19/USA/DE-USAFSAM-S111/2020	EPI_ISL_812319	4/2/2020
hCoV-19/USA/DE-USAFSAM-S117/2020	EPI_ISL_812320	3/30/2020
hCoV-19/USA/FL-USAFSAM-S099/2020	EPI_ISL_812321	3/18/2020
hCoV-19/USA/FL-USAFSAM-S105/2020	EPI_ISL_812322	3/24/2020
hCoV-19/USA/FL-USAFSAM-S109/2020	EPI_ISL_812323	3/31/2020
hCoV-19/USA/FL-USAFSAM-S120/2020	EPI_ISL_812324	4/4/2020
hCoV-19/USA/FL-USAFSAM-S121/2020	EPI_ISL_812325	4/13/2020
hCoV-19/USA/FL-USAFSAM-S122/2020	EPI_ISL_812326	4/24/2020
hCoV-19/USA/FL-USAFSAM-S125/2020	EPI_ISL_812327	5/31/2020
hCoV-19/USA/FL-USAFSAM-S136/2020	EPI_ISL_812328	6/9/2020
hCoV-19/USA/FL-USAFSAM-S139/2020	EPI_ISL_812329	6/8/2020
hCoV-19/USA/GA-USAFSAM-S102/2020	EPI_ISL_812330	3/22/2020
hCoV-19/USA/ID-USAFSAM-S144/2020	EPI_ISL_812331	4/3/2020
hCoV-19/USA/ID-USAFSAM-S145/2020	EPI_ISL_812332	4/7/2020
hCoV-19/USA/IL-USAFSAM-S113/2020	EPI_ISL_812333	3/31/2020
hCoV-19/USA/IL-USAFSAM-S119/2020	EPI_ISL_812334	4/2/2020
hCoV-19/USA/IL-USAFSAM-S153/2020	EPI_ISL_812335	5/26/2020
hCoV-19/USA/NC-USAFSAM-S124/2020	EPI_ISL_812336	4/24/2020
hCoV-19/USA/NM-USAFSAM-S095/2020	EPI_ISL_812337	3/19/2020
hCoV-19/USA/NM-USAFSAM-S098/2020	EPI_ISL_812338	3/19/2020
hCoV-19/USA/NM-USAFSAM-S118/2020	EPI_ISL_812339	4/2/2020
hCoV-19/USA/OH-USAFSAM-S149/2020	EPI_ISL_812340	4/17/2020
hCoV-19/USA/OH-USAFSAM-S150/2020	EPI_ISL_812341	5/14/2020
hCoV-19/USA/OH-USAFSAM-S151/2020	EPI_ISL_812342	6/5/2020
hCoV-19/USA/SC-USAFSAM-S101/2020	EPI_ISL_812343	3/24/2020
hCoV-19/USA/SC-USAFSAM-S115/2020	EPI_ISL_812344	3/31/2020
hCoV-19/USA/SC-USAFSAM-S116/2020	EPI_ISL_812345	3/31/2020
hCoV-19/USA/OK-USAFSAM-S178/2020	EPI_ISL_812526	7/9/2020
hCoV-19/USA/AK-USAFSAM-S179/2020	EPI_ISL_812527	7/13/2020
hCoV-19/USA/AK-USAFSAM-S180/2020	EPI_ISL_812528	7/14/2020
hCoV-19/USA/AZ-USAFSAM-S181/2020	EPI_ISL_812529	7/17/2020
hCoV-19/USA/CA-USAFSAM-S182/2020	EPI_ISL_812530	7/16/2020
hCoV-19/USA/ID-USAFSAM-S184/2020	EPI_ISL_812531	7/16/2020
hCoV-19/USA/NE-USAFSAM-S185/2020	EPI_ISL_812532	7/14/2020
hCoV-19/USA/NC-USAFSAM-S187/2020	EPI_ISL_812533	7/17/2020
hCoV-19/USA/RI-USAFSAM-S189/2020	EPI_ISL_812534	7/17/2020
hCoV-19/USA/AK-USAFSAM-S191/2020	EPI_ISL_812535	7/22/2020
hCoV-19/USA/AK-USAFSAM-S192/2020	EPI_ISL_812536	7/22/2020
hCoV-19/USA/CA-USAFSAM-S194/2020	EPI_ISL_812537	7/24/2020
hCoV-19/USA/CO-USAFSAM-S195/2020	EPI_ISL_812538	7/24/2020
hCoV-19/USA/CO-USAFSAM-S196/2020	EPI_ISL_812539	7/20/2020
hCoV-19/USA/FL-USAFSAM-S197/2020	EPI_ISL_812540	7/24/2020
hCoV-19/USA/GA-USAFSAM-S198/2020	EPI_ISL_812541	7/20/2020
hCoV-19/USA/ID-USAFSAM-S200/2020	EPI_ISL_812542	7/22/2020
hCoV-19/USA/ID-USAFSAM-S201/2020	EPI_ISL_812543	7/22/2020
hCoV-19/USA/IL-USAFSAM-S202/2020	EPI_ISL_812544	7/20/2020
hCoV-19/USA/KS-USAFSAM-S204/2020	EPI_ISL_812545	7/21/2020
hCoV-19/USA/LA-USAFSAM-S205/2020	EPI_ISL_812546	7/20/2020
hCoV-19/USA/LA-USAFSAM-S206/2020	EPI_ISL_812547	7/20/2020
hCoV-19/USA/MS-USAFSAM-S208/2020	EPI_ISL_812548	7/22/2020
hCoV-19/USA/MS-USAFSAM-S209/2020	EPI_ISL_812549	7/20/2020
hCoV-19/USA/NE-USAFSAM-S210/2020	EPI_ISL_812550	7/20/2020
hCoV-19/USA/NC-USAFSAM-S211/2020	EPI_ISL_812551	7/20/2020
hCoV-19/USA/NC-USAFSAM-S212/2020	EPI_ISL_812552	7/23/2020
hCoV-19/USA/OH-USAFSAM-S213/2020	EPI_ISL_812553	7/20/2020
hCoV-19/USA/OH-USAFSAM-S214/2020	EPI_ISL_812554	7/24/2020
hCoV-19/USA/RI-USAFSAM-S215/2020	EPI_ISL_812555	7/23/2020
hCoV-19/USA/TX-USAFSAM-S217/2020	EPI_ISL_812556	7/22/2020
hCoV-19/USA/TX-USAFSAM-S218/2020	EPI_ISL_812557	7/22/2020
hCoV-19/USA/VA-USAFSAM-S219/2020	EPI_ISL_812558	7/21/2020
hCoV-19/USA/WY-USAFSAM-S220/2020	EPI_ISL_812559	7/20/2020
hCoV-19/USA/AL-USAFSAM-S221/2020	EPI_ISL_812560	7/28/2020
hCoV-19/USA/AL-USAFSAM-S222/2020	EPI_ISL_812561	7/27/2020
hCoV-19/USA/AZ-USAFSAM-S223/2020	EPI_ISL_812562	7/28/2020
hCoV-19/USA/DE-USAFSAM-S225/2020	EPI_ISL_812563	7/27/2020
hCoV-19/USA/GA-USAFSAM-S228/2020	EPI_ISL_812564	7/29/2020
hCoV-19/USA/IL-USAFSAM-S229/2020	EPI_ISL_812565	7/29/2020
hCoV-19/USA/IL-USAFSAM-S230/2020	EPI_ISL_812566	7/27/2020
hCoV-19/USA/LA-USAFSAM-S231/2020	EPI_ISL_812567	7/27/2020
hCoV-19/USA/MS-USAFSAM-S233/2020	EPI_ISL_812568	7/31/2020
hCoV-19/USA/MS-USAFSAM-S234/2020	EPI_ISL_812569	7/29/2020
hCoV-19/USA/MT-USAFSAM-S235/2020	EPI_ISL_812570	7/27/2020
hCoV-19/USA/NE-USAFSAM-S236/2020	EPI_ISL_812571	7/27/2020
hCoV-19/USA/NE-USAFSAM-S237/2020	EPI_ISL_812572	7/30/2020
hCoV-19/USA/NC-USAFSAM-S238/2020	EPI_ISL_812573	7/28/2020
hCoV-19/USA/NC-USAFSAM-S239/2020	EPI_ISL_812574	7/30/2020
hCoV-19/USA/ND-USAFSAM-S240/2020	EPI_ISL_812575	7/27/2020
hCoV-19/USA/OH-USAFSAM-S241/2020	EPI_ISL_812576	7/27/2020
hCoV-19/USA/OK-USAFSAM-S242/2020	EPI_ISL_812577	7/28/2020
hCoV-19/USA/OK-USAFSAM-S243/2020	EPI_ISL_812578	7/28/2020
hCoV-19/USA/SC-USAFSAM-S245/2020	EPI_ISL_812579	7/31/2020
hCoV-19/USA/WY-USAFSAM-S247/2020	EPI_ISL_812580	7/30/2020
hCoV-19/USA/AZ-USAFSAM-S248/2020	EPI_ISL_812581	8/7/2020
hCoV-19/USA/AZ-USAFSAM-S249/2020	EPI_ISL_812582	8/3/2020
hCoV-19/USA/CO-USAFSAM-S251/2020	EPI_ISL_812583	8/5/2020
hCoV-19/USA/CO-USAFSAM-S252/2020	EPI_ISL_812584	8/3/2020
hCoV-19/USA/FL-USAFSAM-S253/2020	EPI_ISL_812585	8/7/2020
hCoV-19/USA/FL-USAFSAM-S254/2020	EPI_ISL_812586	8/3/2020
hCoV-19/USA/ID-USAFSAM-S255/2020	EPI_ISL_812587	8/3/2020
hCoV-19/USA/LA-USAFSAM-S257/2020	EPI_ISL_812588	8/6/2020
hCoV-19/USA/MS-USAFSAM-S258/2020	EPI_ISL_812589	8/7/2020
hCoV-19/USA/MS-USAFSAM-S259/2020	EPI_ISL_812590	8/5/2020
hCoV-19/USA/NC-USAFSAM-S261/2020	EPI_ISL_812591	8/7/2020
hCoV-19/USA/NC-USAFSAM-S262/2020	EPI_ISL_812592	8/6/2020
hCoV-19/USA/ND-USAFSAM-S263/2020	EPI_ISL_812593	8/6/2020
hCoV-19/USA/OH-USAFSAM-S264/2020	EPI_ISL_812594	8/7/2020
hCoV-19/USA/OH-USAFSAM-S265/2020	EPI_ISL_812595	8/6/2020
hCoV-19/USA/VA-USAFSAM-S266/2020	EPI_ISL_812596	8/5/2020
hCoV-19/USA/AL-USAFSAM-S267/2020	EPI_ISL_812597	8/10/2020
hCoV-19/USA/AL-USAFSAM-S268/2020	EPI_ISL_812598	8/11/2020
hCoV-19/USA/AZ-USAFSAM-S269/2020	EPI_ISL_812599	8/10/2020
hCoV-19/USA/FL-USAFSAM-S273/2020	EPI_ISL_812600	8/13/2020
hCoV-19/USA/GA-USAFSAM-S274/2020	EPI_ISL_812601	8/13/2020
hCoV-19/USA/IL-USAFSAM-S277/2020	EPI_ISL_812602	8/13/2020
hCoV-19/USA/IL-USAFSAM-S278/2020	EPI_ISL_812603	8/11/2020
hCoV-19/USA/MS-USAFSAM-S281/2020	EPI_ISL_812604	8/10/2020
hCoV-19/USA/NE-USAFSAM-S283/2020	EPI_ISL_812605	8/11/2020
hCoV-19/USA/NC-USAFSAM-S285/2020	EPI_ISL_812606	8/12/2020
hCoV-19/USA/NC-USAFSAM-S286/2020	EPI_ISL_812607	8/14/2020
hCoV-19/USA/ND-USAFSAM-S287/2020	EPI_ISL_812608	8/11/2020
hCoV-19/USA/OH-USAFSAM-S288/2020	EPI_ISL_812609	8/13/2020
hCoV-19/USA/OK-USAFSAM-S289/2020	EPI_ISL_812610	8/10/2020
hCoV-19/USA/SC-USAFSAM-S291/2020	EPI_ISL_812611	8/10/2020
hCoV-19/USA/VA-USAFSAM-S294/2020	EPI_ISL_812612	8/15/2020
hCoV-19/USA/AL-USAFSAM-S295/2020	EPI_ISL_812613	8/17/2020
hCoV-19/USA/AZ-USAFSAM-S296/2020	EPI_ISL_812614	8/19/2020
hCoV-19/USA/AZ-USAFSAM-S297/2020	EPI_ISL_812615	8/21/2020
hCoV-19/USA/FL-USAFSAM-S299/2020	EPI_ISL_812616	8/18/2020
hCoV-19/USA/FL-USAFSAM-S300/2020	EPI_ISL_812617	8/21/2020
hCoV-19/USA/GA-USAFSAM-S301/2020	EPI_ISL_812618	8/17/2020
hCoV-19/USA/ID-USAFSAM-S303/2020	EPI_ISL_812619	8/18/2020
hCoV-19/USA/IL-USAFSAM-S304/2020	EPI_ISL_812620	8/20/2020
hCoV-19/USA/IL-USAFSAM-S305/2020	EPI_ISL_812621	8/19/2020
hCoV-19/USA/KS-USAFSAM-S306/2020	EPI_ISL_812622	8/20/2020
hCoV-19/USA/KS-USAFSAM-S307/2020	EPI_ISL_812623	8/20/2020
hCoV-19/USA/LA-USAFSAM-S308/2020	EPI_ISL_812624	8/18/2020
hCoV-19/USA/MS-USAFSAM-S309/2020	EPI_ISL_812625	8/21/2020
hCoV-19/USA/MS-USAFSAM-S310/2020	EPI_ISL_812626	8/19/2020
hCoV-19/USA/NE-USAFSAM-S311/2020	EPI_ISL_812627	8/18/2020
hCoV-19/USA/NM-USAFSAM-S313/2020	EPI_ISL_812628	8/19/2020
hCoV-19/USA/NC-USAFSAM-S314/2020	EPI_ISL_812629	8/18/2020
hCoV-19/USA/NC-USAFSAM-S315/2020	EPI_ISL_812630	8/20/2020
hCoV-19/USA/ND-USAFSAM-S316/2020	EPI_ISL_812631	8/17/2020
hCoV-19/USA/OH-USAFSAM-S318/2020	EPI_ISL_812632	8/17/2020
hCoV-19/USA/OH-USAFSAM-S319/2020	EPI_ISL_812633	8/18/2020
hCoV-19/USA/SD-USAFSAM-S324/2020	EPI_ISL_812634	8/20/2020
hCoV-19/USA/SD-USAFSAM-S325/2020	EPI_ISL_812635	8/17/2020
hCoV-19/USA/TX-USAFSAM-S326/2020	EPI_ISL_812636	8/21/2020
hCoV-19/USA/VA-USAFSAM-S327/2020	EPI_ISL_812637	8/21/2020
hCoV-19/USA/AL-USAFSAM-S328/2020	EPI_ISL_812638	8/24/2020
hCoV-19/USA/AZ-USAFSAM-S329/2020	EPI_ISL_812639	8/25/2020
hCoV-19/USA/AZ-USAFSAM-S330/2020	EPI_ISL_812640	8/27/2020
hCoV-19/USA/CO-USAFSAM-S331/2020	EPI_ISL_812641	8/24/2020
hCoV-19/USA/CO-USAFSAM-S332/2020	EPI_ISL_812642	8/28/2020
hCoV-19/USA/FL-USAFSAM-S334/2020	EPI_ISL_812643	8/26/2020
hCoV-19/USA/FL-USAFSAM-S335/2020	EPI_ISL_812644	8/27/2020
hCoV-19/USA/GA-USAFSAM-S336/2020	EPI_ISL_812645	8/27/2020
hCoV-19/USA/GA-USAFSAM-S337/2020	EPI_ISL_812646	8/27/2020
hCoV-19/USA/ID-USAFSAM-S338/2020	EPI_ISL_812647	8/25/2020
hCoV-19/USA/ID-USAFSAM-S339/2020	EPI_ISL_812648	8/24/2020
hCoV-19/USA/IL-USAFSAM-S340/2020	EPI_ISL_812649	8/24/2020
hCoV-19/USA/IL-USAFSAM-S341/2020	EPI_ISL_812650	8/25/2020
hCoV-19/USA/KS-USAFSAM-S342/2020	EPI_ISL_812651	8/26/2020
hCoV-19/USA/KS-USAFSAM-S343/2020	EPI_ISL_812652	8/27/2020
hCoV-19/USA/LA-USAFSAM-S344/2020	EPI_ISL_812653	8/24/2020
hCoV-19/USA/MS-USAFSAM-S345/2020	EPI_ISL_812654	8/26/2020
hCoV-19/USA/NE-USAFSAM-S348/2020	EPI_ISL_812655	8/25/2020
hCoV-19/USA/NC-USAFSAM-S349/2020	EPI_ISL_812656	8/29/2020
hCoV-19/USA/ND-USAFSAM-S351/2020	EPI_ISL_812657	8/24/2020
hCoV-19/USA/ND-USAFSAM-S352/2020	EPI_ISL_812658	8/28/2020
hCoV-19/USA/OK-USAFSAM-S355/2020	EPI_ISL_812659	8/27/2020
hCoV-19/USA/OK-USAFSAM-S356/2020	EPI_ISL_812660	8/28/2020
hCoV-19/USA/SD-USAFSAM-S359/2020	EPI_ISL_812661	8/27/2020
hCoV-19/USA/SD-USAFSAM-S360/2020	EPI_ISL_812662	8/27/2020
hCoV-19/USA/VA-USAFSAM-S362/2020	EPI_ISL_812663	8/27/2020
hCoV-19/USA/WY-USAFSAM-S363/2020	EPI_ISL_812664	8/24/2020
hCoV-19/USA/AZ-USAFSAM-S364/2020	EPI_ISL_812665	9/4/2020
hCoV-19/USA/DE-USAFSAM-S366/2020	EPI_ISL_812666	8/31/2020
hCoV-19/USA/DE-USAFSAM-S367/2020	EPI_ISL_812667	8/31/2020
hCoV-19/USA/FL-USAFSAM-S368/2020	EPI_ISL_812668	9/3/2020
hCoV-19/USA/GA-USAFSAM-S369/2020	EPI_ISL_812669	8/31/2020
hCoV-19/USA/GA-USAFSAM-S370/2020	EPI_ISL_812670	8/31/2020
hCoV-19/USA/ID-USAFSAM-S371/2020	EPI_ISL_812671	8/31/2020
hCoV-19/USA/ID-USAFSAM-S372/2020	EPI_ISL_812672	8/31/2020
hCoV-19/USA/IL-USAFSAM-S373/2020	EPI_ISL_812673	9/3/2020
hCoV-19/USA/KS-USAFSAM-S375/2020	EPI_ISL_812674	9/3/2020
hCoV-19/USA/MS-USAFSAM-S376/2020	EPI_ISL_812675	9/1/2020
hCoV-19/USA/NE-USAFSAM-S377/2020	EPI_ISL_812676	9/2/2020
hCoV-19/USA/NC-USAFSAM-S379/2020	EPI_ISL_812677	8/31/2020
hCoV-19/USA/NC-USAFSAM-S380/2020	EPI_ISL_812678	9/1/2020
hCoV-19/USA/ND-USAFSAM-S381/2020	EPI_ISL_812679	9/3/2020
hCoV-19/USA/OK-USAFSAM-S383/2020	EPI_ISL_812680	8/31/2020
hCoV-19/USA/OK-USAFSAM-S384/2020	EPI_ISL_812681	8/31/2020
hCoV-19/USA/RI-USAFSAM-S385/2020	EPI_ISL_812682	8/31/2020
hCoV-19/USA/SC-USAFSAM-S386/2020	EPI_ISL_812683	9/3/2020
hCoV-19/USA/TX-USAFSAM-S387/2020	EPI_ISL_812684	8/31/2020
hCoV-19/USA/TX-USAFSAM-S388/2020	EPI_ISL_812685	9/3/2020
hCoV-19/USA/AZ-USAFSAM-S391/2020	EPI_ISL_812686	9/8/2020
hCoV-19/USA/CA-USAFSAM-S392/2020	EPI_ISL_812687	9/9/2020
hCoV-19/USA/CO-USAFSAM-S393/2020	EPI_ISL_812688	9/11/2020
hCoV-19/USA/CO-USAFSAM-S394/2020	EPI_ISL_812689	9/11/2020
hCoV-19/USA/FL-USAFSAM-S395/2020	EPI_ISL_812690	9/11/2020
hCoV-19/USA/FL-USAFSAM-S396/2020	EPI_ISL_812691	9/9/2020
hCoV-19/USA/GA-USAFSAM-S397/2020	EPI_ISL_812692	9/10/2020
hCoV-19/USA/IL-USAFSAM-S401/2020	EPI_ISL_812693	9/9/2020
hCoV-19/USA/LA-USAFSAM-S402/2020	EPI_ISL_812694	9/10/2020
hCoV-19/USA/NE-USAFSAM-S403/2020	EPI_ISL_812695	9/9/2020
hCoV-19/USA/NC-USAFSAM-S405/2020	EPI_ISL_812696	9/9/2020
hCoV-19/USA/NC-USAFSAM-S406/2020	EPI_ISL_812697	9/9/2020
hCoV-19/USA/OH-USAFSAM-S408/2020	EPI_ISL_812698	9/8/2020
hCoV-19/USA/OK-USAFSAM-S409/2020	EPI_ISL_812699	9/11/2020
hCoV-19/USA/CA-USAFSAM-S771/2020	EPI_ISL_831700	12/10/2020
hCoV-19/USA/SC-USAFSAM-S612/2020	EPI_ISL_831701	11/23/2020
hCoV-19/USA/GA-USAFSAM-S769/2020	EPI_ISL_831702	12/21/2020
hCoV-19/USA/NC-USAFSAM-S692/2020	EPI_ISL_831703	12/14/2020
hCoV-19/USA/GA-USAFSAM-S655/2020	EPI_ISL_831704	12/9/2020
hCoV-19/USA/TX-USAFSAM-S722/2020	EPI_ISL_831705	12/15/2020
hCoV-19/USA/ID-USAFSAM-S630/2020	EPI_ISL_831706	12/1/2020
hCoV-19/USA/KS-USAFSAM-S597/2020	EPI_ISL_831707	11/17/2020
hCoV-19/USA/SC-USAFSAM-S602/2020	EPI_ISL_831708	11/23/2020
hCoV-19/USA/MS-USAFSAM-S606/2020	EPI_ISL_831709	11/23/2020
hCoV-19/USA/OH-USAFSAM-S636/2020	EPI_ISL_831710	12/4/2020
hCoV-19/USA/KS-USAFSAM-S650/2020	EPI_ISL_831711	12/4/2020
hCoV-19/USA/KS-USAFSAM-S703/2020	EPI_ISL_831712	12/15/2020
hCoV-19/USA/TX-USAFSAM-S601/2020	EPI_ISL_831713	11/23/2020
hCoV-19/USA/IL-USAFSAM-S633/2020	EPI_ISL_831714	12/3/2020
hCoV-19/USA/NC-USAFSAM-S623/2020	EPI_ISL_831715	12/1/2020
hCoV-19/USA/ND-USAFSAM-S714/2020	EPI_ISL_831716	12/14/2020
hCoV-19/USA/DE-USAFSAM-S537/2020	EPI_ISL_831717	11/19/2020
hCoV-19/USA/NC-USAFSAM-S704/2020	EPI_ISL_831718	12/14/2020
hCoV-19/USA/IL-USAFSAM-S510/2020	EPI_ISL_831719	11/9/2020
hCoV-19/USA/IL-USAFSAM-S521/2020	EPI_ISL_831720	11/16/2020
hCoV-19/USA/FL-USAFSAM-S523/2020	EPI_ISL_831721	11/16/2020
hCoV-19/USA/NC-USAFSAM-S530/2020	EPI_ISL_831722	11/16/2020
hCoV-19/USA/CO-USAFSAM-S467/2020	EPI_ISL_831723	10/5/2020
hCoV-19/USA/WA-USAFSAM-S534/2020	EPI_ISL_831724	11/17/2020
hCoV-19/USA/ND-USAFSAM-S598/2020	EPI_ISL_831725	11/19/2020
hCoV-19/USA/LA-USAFSAM-S527/2020	EPI_ISL_831726	11/17/2020
hCoV-19/USA/SC-USAFSAM-S517/2020	EPI_ISL_831727	11/16/2020
hCoV-19/USA/NC-USAFSAM-S532/2020	EPI_ISL_831728	11/16/2020
hCoV-19/USA/ND-USAFSAM-S536/2020	EPI_ISL_831729	11/19/2020
hCoV-19/USA/NC-USAFSAM-S624/2020	EPI_ISL_831730	12/1/2020
hCoV-19/USA/NC-USAFSAM-S775/2020	EPI_ISL_831731	11/30/2020
hCoV-19/USA/OK-USAFSAM-S659/2020	EPI_ISL_831732	12/9/2020
hCoV-19/USA/IL-USAFSAM-S814/2020	EPI_ISL_831733	12/21/2020
hCoV-19/USA/CO-USAFSAM-S730/2020	EPI_ISL_831734	12/18/2020
hCoV-19/USA/IL-USAFSAM-S609/2020	EPI_ISL_831735	11/24/2020
hCoV-19/USA/WY-USAFSAM-S627/2020	EPI_ISL_831736	12/2/2020
hCoV-19/USA/CA-USAFSAM-S804/2020	EPI_ISL_831737	12/14/2020
hCoV-19/USA/OK-USAFSAM-S590/2020	EPI_ISL_831738	11/10/2020
hCoV-19/USA/TX-USAFSAM-S697/2020	EPI_ISL_831739	12/14/2020
hCoV-19/USA/OH-USAFSAM-S614/2020	EPI_ISL_831740	11/24/2020
hCoV-19/USA/MT-USAFSAM-S622/2020	EPI_ISL_831741	12/1/2020
hCoV-19/USA/NE-USAFSAM-S702/2020	EPI_ISL_831742	12/15/2020
hCoV-19/USA/AZ-USAFSAM-S600/2020	EPI_ISL_831743	11/23/2020
hCoV-19/USA/NE-USAFSAM-S538/2020	EPI_ISL_831744	11/19/2020
hCoV-19/USA/FL-USAFSAM-S682/2020	EPI_ISL_831745	12/3/2020
hCoV-19/USA/WY-USAFSAM-S585/2020	EPI_ISL_831746	11/9/2020
hCoV-19/USA/GA-USAFSAM-S809/2020	EPI_ISL_831747	12/16/2020
hCoV-19/USA/OK-USAFSAM-S503/2020	EPI_ISL_831748	11/4/2020
hCoV-19/USA/SC-USAFSAM-S713/2020	EPI_ISL_831749	12/14/2020
hCoV-19/USA/NC-USAFSAM-S712/2020	EPI_ISL_831750	12/14/2020
hCoV-19/USA/SC-USAFSAM-S767/2020	EPI_ISL_831751	12/17/2020
hCoV-19/USA/FL-USAFSAM-S768/2020	EPI_ISL_831752	12/22/2020
hCoV-19/USA/NM-USAFSAM-S599/2020	EPI_ISL_831753	11/18/2020
hCoV-19/USA/NE-USAFSAM-S660/2020	EPI_ISL_831754	12/10/2020
hCoV-19/USA/NC-USAFSAM-S519/2020	EPI_ISL_831755	11/16/2020
hCoV-19/USA/NC-USAFSAM-S531/2020	EPI_ISL_831756	11/16/2020
hCoV-19/USA/MS-USAFSAM-S698/2020	EPI_ISL_831757	12/14/2020
hCoV-19/USA/CO-USAFSAM-S696/2020	EPI_ISL_831758	12/14/2020
hCoV-19/USA/MS-USAFSAM-S498/2020	EPI_ISL_831759	11/5/2020
hCoV-19/USA/SC-USAFSAM-S732/2020	EPI_ISL_831760	12/21/2020
hCoV-19/USA/AK-USAFSAM-S589/2020	EPI_ISL_831761	11/9/2020
hCoV-19/USA/WY-USAFSAM-S663/2020	EPI_ISL_831762	12/9/2020
hCoV-19/USA/KS-USAFSAM-S487/2020	EPI_ISL_831763	10/30/2020
hCoV-19/USA/NC-USAFSAM-S465/2020	EPI_ISL_831764	10/2/2020
hCoV-19/USA/FL-USAFSAM-S468/2020	EPI_ISL_831765	10/7/2020
hCoV-19/USA/FL-USAFSAM-S469/2020	EPI_ISL_831766	10/7/2020
hCoV-19/USA/ID-USAFSAM-S470/2020	EPI_ISL_831767	10/5/2020
hCoV-19/USA/ND-USAFSAM-S471/2020	EPI_ISL_831768	10/5/2020
hCoV-19/USA/NM-USAFSAM-S472/2020	EPI_ISL_831769	10/6/2020
hCoV-19/USA/ID-USAFSAM-S475/2020	EPI_ISL_831770	10/16/2020
hCoV-19/USA/LA-USAFSAM-S476/2020	EPI_ISL_831771	10/16/2020
hCoV-19/USA/MT-USAFSAM-S477/2020	EPI_ISL_831772	10/15/2020
hCoV-19/USA/NC-USAFSAM-S478/2020	EPI_ISL_831773	10/14/2020
hCoV-19/USA/NC-USAFSAM-S479/2020	EPI_ISL_831774	10/16/2020
hCoV-19/USA/OH-USAFSAM-S480/2020	EPI_ISL_831775	10/15/2020
hCoV-19/USA/OH-USAFSAM-S481/2020	EPI_ISL_831776	10/15/2020
hCoV-19/USA/TX-USAFSAM-S482/2020	EPI_ISL_831777	10/15/2020
hCoV-19/USA/CO-USAFSAM-S483/2020	EPI_ISL_831778	10/19/2020
hCoV-19/USA/ID-USAFSAM-S484/2020	EPI_ISL_831779	10/19/2020
hCoV-19/USA/LA-USAFSAM-S485/2020	EPI_ISL_831780	10/19/2020
hCoV-19/USA/OH-USAFSAM-S486/2020	EPI_ISL_831781	10/19/2020
hCoV-19/USA/AK-USAFSAM-S488/2020	EPI_ISL_831782	11/5/2020
hCoV-19/USA/AZ-USAFSAM-S489/2020	EPI_ISL_831783	11/6/2020
hCoV-19/USA/CA-USAFSAM-S490/2020	EPI_ISL_831784	11/2/2020
hCoV-19/USA/FL-USAFSAM-S491/2020	EPI_ISL_831785	11/4/2020
hCoV-19/USA/GA-USAFSAM-S492/2020	EPI_ISL_831786	11/3/2020
hCoV-19/USA/KS-USAFSAM-S495/2020	EPI_ISL_831787	11/5/2020
hCoV-19/USA/LA-USAFSAM-S496/2020	EPI_ISL_831788	11/2/2020
hCoV-19/USA/MA-USAFSAM-S497/2020	EPI_ISL_831789	11/5/2020
hCoV-19/USA/NC-USAFSAM-S499/2020	EPI_ISL_831790	11/2/2020
hCoV-19/USA/NM-USAFSAM-S501/2020	EPI_ISL_831791	11/5/2020
hCoV-19/USA/OH-USAFSAM-S502/2020	EPI_ISL_831792	11/2/2020
hCoV-19/USA/SC-USAFSAM-S504/2020	EPI_ISL_831793	11/2/2020
hCoV-19/USA/SD-USAFSAM-S505/2020	EPI_ISL_831794	11/5/2020
hCoV-19/USA/WA-USAFSAM-S506/2020	EPI_ISL_831795	11/3/2020
hCoV-19/USA/WY-USAFSAM-S507/2020	EPI_ISL_831796	11/4/2020
hCoV-19/USA/ID-USAFSAM-S509/2020	EPI_ISL_831797	11/9/2020
hCoV-19/USA/KS-USAFSAM-S511/2020	EPI_ISL_831798	11/12/2020
hCoV-19/USA/LA-USAFSAM-S512/2020	EPI_ISL_831799	11/9/2020
hCoV-19/USA/GA-USAFSAM-S0077/2021	EPI_ISL_982544	1/11/2021
hCoV-19/USA/KS-USAFSAM-S0102/2021	EPI_ISL_982545	1/13/2021
hCoV-19/USA/WY-USAFSAM-S0137/2021	EPI_ISL_982546	1/11/2021
hCoV-19/USA/KS-USAFSAM-S0085/2021	EPI_ISL_982547	1/13/2021
hCoV-19/USA/GA-USAFSAM-S0095/2021	EPI_ISL_982548	1/14/2021
hCoV-19/USA/OH-USAFSAM-S0121/2021	EPI_ISL_982549	1/6/2021
hCoV-19/USA/NC-USAFSAM-S0204/2021	EPI_ISL_982550	1/13/2021
hCoV-19/USA/NC-USAFSAM-S0203/2021	EPI_ISL_982551	1/13/2021
hCoV-19/USA/CO-USAFSAM-S0185/2021	EPI_ISL_982552	1/12/2021
hCoV-19/USA/DE-USAFSAM-S0244/2021	EPI_ISL_982553	1/16/2021
hCoV-19/USA/SC-USAFSAM-S0009/2021	EPI_ISL_982554	1/5/2021
hCoV-19/USA/ND-USAFSAM-S0191/2021	EPI_ISL_982555	1/13/2021
hCoV-19/USA/OH-USAFSAM-S0104/2021	EPI_ISL_982556	1/6/2021
hCoV-19/USA/NC-USAFSAM-S0202/2021	EPI_ISL_982557	1/13/2021
hCoV-19/USA/TX-USAFSAM-S0096/2021	EPI_ISL_982558	1/12/2021
hCoV-19/USA/TX-USAFSAM-S0179/2021	EPI_ISL_982559	1/5/2021
hCoV-19/USA/MT-USAFSAM-S0081/2021	EPI_ISL_982560	1/11/2021
hCoV-19/USA/GA-USAFSAM-S0099/2021	EPI_ISL_982561	1/13/2021
hCoV-19/USA/MT-USAFSAM-S0127/2021	EPI_ISL_982562	1/7/2021
hCoV-19/USA/OH-USAFSAM-S0134/2021	EPI_ISL_982563	1/11/2021
hCoV-19/USA/NE-USAFSAM-S0126/2021	EPI_ISL_982564	1/6/2021
hCoV-19/USA/GA-USAFSAM-S0028/2021	EPI_ISL_982565	1/7/2021
hCoV-19/USA/OH-USAFSAM-S0162/2021	EPI_ISL_982566	1/4/2021
hCoV-19/USA/OH-USAFSAM-S0090/2021	EPI_ISL_982567	1/13/2021
hCoV-19/USA/WY-USAFSAM-S0186/2021	EPI_ISL_982568	1/11/2021
hCoV-19/USA/MT-USAFSAM-S0131/2021	EPI_ISL_982569	1/8/2021
hCoV-19/USA/GA-USAFSAM-S0007/2021	EPI_ISL_982570	1/5/2021
hCoV-19/USA/AZ-USAFSAM-S0224/2021	EPI_ISL_982571	1/4/2021
hCoV-19/USA/OH-USAFSAM-S0123/2021	EPI_ISL_982572	1/7/2021
hCoV-19/USA/ND-USAFSAM-S0192/2021	EPI_ISL_982573	1/12/2021
hCoV-19/USA/OH-USAFSAM-S0110/2021	EPI_ISL_982574	1/4/2021
hCoV-19/USA/LA-USAFSAM-S0048/2021	EPI_ISL_982575	1/4/2021
hCoV-19/USA/OH-USAFSAM-S0092/2021	EPI_ISL_982576	1/12/2021
hCoV-19/USA/LA-USAFSAM-S0026/2021	EPI_ISL_982577	1/7/2021
hCoV-19/USA/LA-USAFSAM-S0031/2021	EPI_ISL_982578	1/8/2021
hCoV-19/USA/OH-USAFSAM-S0152/2021	EPI_ISL_982579	1/15/2021
hCoV-19/USA/OH-USAFSAM-S0057/2021	EPI_ISL_982580	1/6/2021
hCoV-19/USA/OH-USAFSAM-S0058/2021	EPI_ISL_982581	1/6/2021
hCoV-19/USA/OH-USAFSAM-S0062/2021	EPI_ISL_982582	1/6/2021
hCoV-19/USA/SC-USAFSAM-S0098/2021	EPI_ISL_982583	1/13/2021
hCoV-19/USA/MT-USAFSAM-S0128/2021	EPI_ISL_982584	1/7/2021
hCoV-19/Germany/un-USAFSAM-S0254/2020	EPI_ISL_982585	12/7/2020
hCoV-19/USA/GA-USAFSAM-S0042/2021	EPI_ISL_982586	1/4/2021
hCoV-19/USA/TX-USAFSAM-S0180/2021	EPI_ISL_982587	1/5/2021
hCoV-19/USA/OH-USAFSAM-S0181/2021	EPI_ISL_982588	1/5/2021
hCoV-19/USA/OH-USAFSAM-S0091/2021	EPI_ISL_982589	1/13/2021
hCoV-19/USA/TX-USAFSAM-S0236/2021	EPI_ISL_982590	1/5/2021
hCoV-19/USA/GA-USAFSAM-S0187/2021	EPI_ISL_982591	1/11/2021
hCoV-19/USA/OH-USAFSAM-S0159/2021	EPI_ISL_982592	1/4/2021
hCoV-19/USA/OH-USAFSAM-S0040/2021	EPI_ISL_982593	1/4/2021
hCoV-19/USA/NE-USAFSAM-S0157/2021	EPI_ISL_982594	1/4/2021
hCoV-19/USA/OH-USAFSAM-S0112/2021	EPI_ISL_982595	1/5/2021
hCoV-19/USA/TX-USAFSAM-S0097/2021	EPI_ISL_982596	1/14/2021
hCoV-19/USA/OH-USAFSAM-S0184/2021	EPI_ISL_982597	1/8/2021
hCoV-19/USA/TX-USAFSAM-S0178/2021	EPI_ISL_982598	1/5/2021
hCoV-19/USA/GA-USAFSAM-S0233/2021	EPI_ISL_982599	1/5/2021
hCoV-19/USA/LA-USAFSAM-S0072/2021	EPI_ISL_982600	1/8/2021
hCoV-19/USA/OH-USAFSAM-S0013/2021	EPI_ISL_982601	1/4/2021
hCoV-19/USA/OH-USAFSAM-S0041/2021	EPI_ISL_982602	1/4/2021
hCoV-19/USA/MS-USAFSAM-S0217/2021	EPI_ISL_982603	1/14/2021
hCoV-19/USA/TX-USAFSAM-S0044/2021	EPI_ISL_982604	1/5/2021
hCoV-19/USA/LA-USAFSAM-S0228/2021	EPI_ISL_982605	1/4/2021
hCoV-19/USA/OH-USAFSAM-S0036/2021	EPI_ISL_982606	1/4/2021
hCoV-19/USA/GA-USAFSAM-S0234/2021	EPI_ISL_982607	1/5/2021
hCoV-19/USA/OH-USAFSAM-S0153/2021	EPI_ISL_982608	1/2/2021
hCoV-19/USA/OH-USAFSAM-S0138/2021	EPI_ISL_982609	1/12/2021
hCoV-19/USA/KS-USAFSAM-S0115/2021	EPI_ISL_982610	1/6/2021
hCoV-19/USA/TX-USAFSAM-S0147/2021	EPI_ISL_982611	1/15/2021
hCoV-19/USA/DE-USAFSAM-S0022/2021	EPI_ISL_982612	1/6/2021
hCoV-19/Germany/un-USAFSAM-S0253/2020	EPI_ISL_982613	12/30/2020
hCoV-19/USA/OH-USAFSAM-S0055/2021	EPI_ISL_982614	1/5/2021
hCoV-19/USA/MS-USAFSAM-S0211/2021	EPI_ISL_982615	1/14/2021
hCoV-19/USA/KS-USAFSAM-S0164/2021	EPI_ISL_982616	1/4/2021
hCoV-19/USA/OH-USAFSAM-S0135/2021	EPI_ISL_982617	1/11/2021
hCoV-19/USA/OH-USAFSAM-S0054/2021	EPI_ISL_982618	1/5/2021
hCoV-19/USA/MT-USAFSAM-S0025/2021	EPI_ISL_982619	1/7/2021
hCoV-19/USA/GA-USAFSAM-S0065/2021	EPI_ISL_982620	1/6/2021
hCoV-19/USA/OH-USAFSAM-S0056/2021	EPI_ISL_982621	1/6/2021
hCoV-19/USA/OH-USAFSAM-S0229/2021	EPI_ISL_982622	1/5/2021
hCoV-19/USA/KS-USAFSAM-S0168/2021	EPI_ISL_982623	1/8/2021
hCoV-19/USA/IL-USAFSAM-S0088/2021	EPI_ISL_982624	1/12/2021
hCoV-19/USA/TX-USAFSAM-S0149/2021	EPI_ISL_982625	1/15/2021
hCoV-19/USA/OH-USAFSAM-S0080/2021	EPI_ISL_982626	1/11/2021
hCoV-19/Germany/un-USAFSAM-S0248/2021	EPI_ISL_982627	1/10/2021
hCoV-19/Germany/un-USAFSAM-S0250/2021	EPI_ISL_982628	1/10/2021
hCoV-19/Germany/un-USAFSAM-S0251/2021	EPI_ISL_982629	1/10/2021
hCoV-19/Germany/un-USAFSAM-S0252/2021	EPI_ISL_982630	1/10/2021
hCoV-19/USA/CO-USAFSAM-S0106/2021	EPI_ISL_982631	1/6/2021
hCoV-19/USA/CO-USAFSAM-S0010/2021	EPI_ISL_982632	1/5/2021
hCoV-19/USA/OH-USAFSAM-S0109/2021	EPI_ISL_982633	1/6/2021
hCoV-19/USA/SC-USAFSAM-S0033/2021	EPI_ISL_982634	1/8/2021
hCoV-19/USA/KS-USAFSAM-S0195/2021	EPI_ISL_982635	1/12/2021
hCoV-19/USA/WY-USAFSAM-S0023/2021	EPI_ISL_982636	1/6/2021
hCoV-19/USA/OH-USAFSAM-S0221/2021	EPI_ISL_982637	1/14/2021
hCoV-19/USA/OH-USAFSAM-S0020/2021	EPI_ISL_982638	1/6/2021
hCoV-19/USA/OH-USAFSAM-S0021/2021	EPI_ISL_982639	1/6/2021
hCoV-19/USA/WY-USAFSAM-S0029/2021	EPI_ISL_982640	1/7/2021
hCoV-19/USA/KS-USAFSAM-S0197/2021	EPI_ISL_982641	1/12/2021
hCoV-19/USA/NC-USAFSAM-S0207/2021	EPI_ISL_982642	1/13/2021
hCoV-19/USA/NC-USAFSAM-S0219/2021	EPI_ISL_982643	1/15/2021
hCoV-19/USA/NE-USAFSAM-S0237/2021	EPI_ISL_982644	1/5/2021
hCoV-19/USA/OH-USAFSAM-S0183/2021	EPI_ISL_982645	1/5/2021
hCoV-19/USA/CO-USAFSAM-S0011/2021	EPI_ISL_982646	1/5/2021
hCoV-19/USA/MS-USAFSAM-S0214/2021	EPI_ISL_982647	1/13/2021
hCoV-19/USA/OH-USAFSAM-S0059/2021	EPI_ISL_982648	1/6/2021
hCoV-19/USA/NE-USAFSAM-S0061/2021	EPI_ISL_982649	1/6/2021
hCoV-19/USA/TX-USAFSAM-S0176/2021	EPI_ISL_982650	1/4/2021
hCoV-19/USA/GA-USAFSAM-S0024/2021	EPI_ISL_982651	1/6/2021
hCoV-19/USA/TX-USAFSAM-S0141/2021	EPI_ISL_982652	1/11/2021
hCoV-19/USA/OH-USAFSAM-S0154/2021	EPI_ISL_982653	1/2/2021
hCoV-19/USA/GA-USAFSAM-S0232/2021	EPI_ISL_982654	1/5/2021
hCoV-19/USA/TX-USAFSAM-S0240/2021	EPI_ISL_982655	1/5/2021
hCoV-19/USA/TX-USAFSAM-S0241/2021	EPI_ISL_982656	1/5/2021
hCoV-19/USA/NC-USAFSAM-S0116/2021	EPI_ISL_982657	1/6/2021
hCoV-19/USA/NC-USAFSAM-S0118/2021	EPI_ISL_982658	1/6/2021
hCoV-19/USA/OK-USAFSAM-S0119/2021	EPI_ISL_982659	1/6/2021
hCoV-19/USA/OH-USAFSAM-S0064/2021	EPI_ISL_982660	1/6/2021
hCoV-19/USA/ND-USAFSAM-S0069/2021	EPI_ISL_982661	1/8/2021
hCoV-19/USA/OH-USAFSAM-S0136/2021	EPI_ISL_982662	1/11/2021
hCoV-19/USA/NE-USAFSAM-S0076/2021	EPI_ISL_982663	1/11/2021
hCoV-19/USA/OH-USAFSAM-S0140/2021	EPI_ISL_982664	1/12/2021
hCoV-19/USA/KS-USAFSAM-S0194/2021	EPI_ISL_982665	1/13/2021
hCoV-19/USA/KS-USAFSAM-S0198/2021	EPI_ISL_982666	1/13/2021
hCoV-19/USA/MS-USAFSAM-S0210/2021	EPI_ISL_982667	1/14/2021
hCoV-19/USA/MS-USAFSAM-S0212/2021	EPI_ISL_982668	1/14/2021
hCoV-19/USA/OH-USAFSAM-S0039/2021	EPI_ISL_982669	1/4/2021
hCoV-19/USA/TX-USAFSAM-S0093/2021	EPI_ISL_982670	1/13/2021
hCoV-19/USA/OH-USAFSAM-S0124/2021	EPI_ISL_982671	1/7/2021
hCoV-19/USA/OH-USAFSAM-S0074/2021	EPI_ISL_982672	1/8/2021
hCoV-19/USA/MS-USAFSAM-S0034/2021	EPI_ISL_982673	1/8/2021
hCoV-19/USA/OH-USAFSAM-S0151/2021	EPI_ISL_982674	1/14/2021
hCoV-19/USA/CO-USAFSAM-S0148/2021	EPI_ISL_982675	1/15/2021
hCoV-19/USA/MT-USAFSAM-S0129/2021	EPI_ISL_982676	1/8/2021
hCoV-19/USA/MS-USAFSAM-S0143/2021	EPI_ISL_982677	1/11/2021
hCoV-19/USA/MS-USAFSAM-S0052/2021	EPI_ISL_982678	1/4/2021
hCoV-19/USA/DE-USAFSAM-S0243/2021	EPI_ISL_982679	1/16/2021
hCoV-19/USA/DE-USAFSAM-S0245/2021	EPI_ISL_982680	1/16/2021
hCoV-19/USA/ND-USAFSAM-S0107/2021	EPI_ISL_982681	1/6/2021
hCoV-19/USA/OK-USAFSAM-S0019/2021	EPI_ISL_982682	1/6/2021
hCoV-19/USA/KS-USAFSAM-S0193/2021	EPI_ISL_982683	1/11/2021
hCoV-19/USA/NC-USAFSAM-S0208/2021	EPI_ISL_982684	1/13/2021
hCoV-19/USA/NC-USAFSAM-S0111/2021	EPI_ISL_982685	1/5/2021
hCoV-19/USA/AZ-USAFSAM-S0063/2021	EPI_ISL_982686	1/5/2021
hCoV-19/USA/SC-USAFSAM-S0046/2021	EPI_ISL_982687	1/5/2021
hCoV-19/USA/OH-USAFSAM-S0182/2021	EPI_ISL_982688	1/5/2021
hCoV-19/USA/OH-USAFSAM-S0006/2021	EPI_ISL_982689	1/5/2021
hCoV-19/USA/KS-USAFSAM-S0114/2021	EPI_ISL_982690	1/6/2021
hCoV-19/USA/LA-USAFSAM-S0132/2021	EPI_ISL_982691	1/8/2021
hCoV-19/USA/MS-USAFSAM-S0075/2021	EPI_ISL_982692	1/8/2021
hCoV-19/USA/GA-USAFSAM-S0087/2021	EPI_ISL_982693	1/12/2021
hCoV-19/USA/OH-USAFSAM-S0060/2021	EPI_ISL_982694	1/6/2021
hCoV-19/USA/NC-USAFSAM-S0201/2021	EPI_ISL_982695	1/12/2021
hCoV-19/USA/NE-USAFSAM-S0045/2021	EPI_ISL_982696	1/4/2021
hCoV-19/USA/AZ-USAFSAM-S0231/2021	EPI_ISL_982697	1/4/2021
hCoV-19/USA/NE-USAFSAM-S0238/2021	EPI_ISL_982698	1/4/2021
hCoV-19/USA/ND-USAFSAM-S0173/2021	EPI_ISL_982699	1/4/2021
hCoV-19/USA/CO-USAFSAM-S0308/2021	EPI_ISL_1036792	1/25/2021
hCoV-19/USA/CO-USAFSAM-S0368/2021	EPI_ISL_1036793	1/27/2021
hCoV-19/USA/GA-USAFSAM-S0260/2021	EPI_ISL_1036794	1/25/2021
hCoV-19/USA/IL-USAFSAM-S0343/2021	EPI_ISL_1036795	1/28/2021
hCoV-19/USA/IL-USAFSAM-S0339/2021	EPI_ISL_1036796	1/29/2021
hCoV-19/USA/KS-USAFSAM-S0337/2021	EPI_ISL_1036797	1/29/2021
hCoV-19/USA/LA-USAFSAM-S0366/2021	EPI_ISL_1036798	1/26/2021
hCoV-19/USA/ME-USAFSAM-S0334/2021	EPI_ISL_1036799	1/28/2021
hCoV-19/Germany/un-USAFSAM-S0439/2021	EPI_ISL_1038793	1/23/2021
hCoV-19/Germany/un-USAFSAM-S0440/2021	EPI_ISL_1038794	1/24/2021
hCoV-19/Spain/un-USAFSAM-S0441/2021	EPI_ISL_1038795	1/24/2021
hCoV-19/USA/DE-USAFSAM-S0442/2021	EPI_ISL_1038796	2/3/2021
hCoV-19/Germany/RP-USAFSAM-S0752/2021	EPI_ISL_1091577	2/1/2021
hCoV-19/USA/KS-USAFSAM-S0647/2021	EPI_ISL_1091578	1/29/2021
hCoV-19/USA/OH-USAFSAM-S0684/2021	EPI_ISL_1091579	2/3/2021
hCoV-19/USA/OH-USAFSAM-S0598/2021	EPI_ISL_1091580	1/20/2021
hCoV-19/USA/IL-USAFSAM-S0614/2021	EPI_ISL_1091581	1/20/2021
hCoV-19/USA/ND-USAFSAM-S0592/2021	EPI_ISL_1091582	1/19/2021
hCoV-19/USA/TX-USAFSAM-S0634/2021	EPI_ISL_1091583	1/21/2021
hCoV-19/USA/VA-USAFSAM-S0583/2021	EPI_ISL_1091584	1/16/2021
hCoV-19/USA/OH-USAFSAM-S0658/2021	EPI_ISL_1091585	2/2/2021
hCoV-19/USA/GA-USAFSAM-S0576/2021	EPI_ISL_1091586	1/19/2021
hCoV-19/USA/GA-USAFSAM-S0577/2021	EPI_ISL_1091587	1/19/2021
hCoV-19/USA/TX-USAFSAM-S0603/2021	EPI_ISL_1091588	1/19/2021
hCoV-19/USA/OH-USAFSAM-S0687/2021	EPI_ISL_1091589	2/4/2021
hCoV-19/USA/WY-USAFSAM-S0536/2021	EPI_ISL_1091590	1/11/2021
hCoV-19/USA/NC-USAFSAM-S0607/2021	EPI_ISL_1091591	1/20/2021
hCoV-19/USA/KS-USAFSAM-S0728/2021	EPI_ISL_1091592	2/8/2021
hCoV-19/USA/IL-USAFSAM-S0645/2021	EPI_ISL_1091593	1/22/2021
hCoV-19/USA/OH-USAFSAM-S0652/2021	EPI_ISL_1091594	2/1/2021
hCoV-19/USA/OH-USAFSAM-S0660/2021	EPI_ISL_1091595	2/2/2021
hCoV-19/USA/CO-USAFSAM-S0698/2021	EPI_ISL_1091596	2/3/2021
hCoV-19/USA/OH-USAFSAM-S0656/2021	EPI_ISL_1091597	2/1/2021
hCoV-19/USA/DE-USAFSAM-S0504/2021	EPI_ISL_1091598	1/5/2021
hCoV-19/USA/MS-USAFSAM-S0690/2021	EPI_ISL_1091599	2/3/2021
hCoV-19/USA/NE-USAFSAM-S0905/2021	EPI_ISL_1260700	2/11/2021
hCoV-19/USA/NE-USAFSAM-S0906/2021	EPI_ISL_1260701	2/11/2021
hCoV-19/USA/IL-USAFSAM-S0909/2021	EPI_ISL_1260702	2/12/2021
hCoV-19/USA/FL-USAFSAM-S0914/2021	EPI_ISL_1260703	2/12/2021
hCoV-19/USA/IL-USAFSAM-S0917/2021	EPI_ISL_1260704	2/17/2021
hCoV-19/USA/OH-USAFSAM-S0919/2021	EPI_ISL_1260705	2/18/2021
hCoV-19/USA/IL-USAFSAM-S0923/2021	EPI_ISL_1260706	2/15/2021
hCoV-19/USA/IL-USAFSAM-S0924/2021	EPI_ISL_1260707	2/16/2021
hCoV-19/USA/MO-USAFSAM-S0925/2021	EPI_ISL_1260708	2/18/2021
hCoV-19/USA/MO-USAFSAM-S0926/2021	EPI_ISL_1260709	2/18/2021
hCoV-19/USA/OH-USAFSAM-S0927/2021	EPI_ISL_1260710	2/19/2021
hCoV-19/USA/OH-USAFSAM-S0928/2021	EPI_ISL_1260711	2/19/2021
hCoV-19/USA/IL-USAFSAM-S0931/2021	EPI_ISL_1260712	2/18/2021
hCoV-19/USA/IL-USAFSAM-S0932/2021	EPI_ISL_1260713	2/18/2021
hCoV-19/USA/IL-USAFSAM-S0933/2021	EPI_ISL_1260714	2/19/2021
hCoV-19/USA/TX-USAFSAM-S0934/2021	EPI_ISL_1260715	2/8/2021
hCoV-19/USA/OH-USAFSAM-S0935/2021	EPI_ISL_1260716	2/22/2021
hCoV-19/USA/NM-USAFSAM-S0937/2021	EPI_ISL_1260717	2/16/2021
hCoV-19/USA/NM-USAFSAM-S0938/2021	EPI_ISL_1260718	2/16/2021
hCoV-19/USA/CO-USAFSAM-S0939/2021	EPI_ISL_1260719	2/19/2021
hCoV-19/USA/CO-USAFSAM-S0940/2021	EPI_ISL_1260720	2/22/2021
hCoV-19/USA/CO-USAFSAM-S0941/2021	EPI_ISL_1260721	2/17/2021
hCoV-19/USA/CO-USAFSAM-S0942/2021	EPI_ISL_1260722	2/22/2021
hCoV-19/USA/CO-USAFSAM-S0943/2021	EPI_ISL_1260723	2/22/2021
hCoV-19/USA/CO-USAFSAM-S0944/2021	EPI_ISL_1260724	2/22/2021
hCoV-19/USA/CO-USAFSAM-S0945/2021	EPI_ISL_1260725	2/22/2021
hCoV-19/USA/CO-USAFSAM-S0946/2021	EPI_ISL_1260726	2/23/2021
hCoV-19/USA/CO-USAFSAM-S0947/2021	EPI_ISL_1260727	2/23/2021
hCoV-19/USA/CO-USAFSAM-S0948/2021	EPI_ISL_1260728	2/22/2021
hCoV-19/USA/CO-USAFSAM-S0949/2021	EPI_ISL_1260729	2/22/2021
hCoV-19/USA/CO-USAFSAM-S0950/2021	EPI_ISL_1260730	2/22/2021
hCoV-19/USA/CO-USAFSAM-S0951/2021	EPI_ISL_1260731	2/22/2021
hCoV-19/USA/CO-USAFSAM-S0953/2021	EPI_ISL_1260732	2/22/2021
hCoV-19/USA/CO-USAFSAM-S0954/2021	EPI_ISL_1260733	2/23/2021
hCoV-19/USA/CO-USAFSAM-S0956/2021	EPI_ISL_1260734	2/22/2021
hCoV-19/USA/CO-USAFSAM-S0957/2021	EPI_ISL_1260735	2/22/2021
hCoV-19/USA/CO-USAFSAM-S0958/2021	EPI_ISL_1260736	2/22/2021
hCoV-19/USA/CO-USAFSAM-S0959/2021	EPI_ISL_1260737	2/22/2021
hCoV-19/USA/CO-USAFSAM-S0960/2021	EPI_ISL_1260738	2/22/2021
hCoV-19/USA/CO-USAFSAM-S0961/2021	EPI_ISL_1260739	2/22/2021
hCoV-19/USA/CO-USAFSAM-S0962/2021	EPI_ISL_1260740	2/23/2021
hCoV-19/USA/CO-USAFSAM-S0963/2021	EPI_ISL_1260741	2/22/2021
hCoV-19/USA/CO-USAFSAM-S0964/2021	EPI_ISL_1260742	2/22/2021
hCoV-19/USA/CO-USAFSAM-S0965/2021	EPI_ISL_1260743	2/22/2021
hCoV-19/USA/SC-USAFSAM-S1397/2021	EPI_ISL_1531495	3/15/2021
hCoV-19/USA/AL-USAFSAM-S1398/2021	EPI_ISL_1531496	3/15/2021
hCoV-19/USA/NE-USAFSAM-S1399/2021	EPI_ISL_1531497	3/15/2021
hCoV-19/USA/NE-USAFSAM-S1402/2021	EPI_ISL_1531499	3/15/2021
hCoV-19/Romania/USAFSAM-S556/2020	EPI_ISL_738317	11/28/2020
hCoV-19/Romania/USAFSAM-S553/2020	EPI_ISL_738318	11/28/2020
hCoV-19/Romania/USAFSAM-S539/2020	EPI_ISL_738319	11/28/2020
hCoV-19/Romania/USAFSAM-S574/2020	EPI_ISL_738320	11/28/2020
hCoV-19/Romania/USAFSAM-S577/2020	EPI_ISL_738321	11/28/2020
hCoV-19/Romania/USAFSAM-S578/2020	EPI_ISL_738322	11/28/2020
hCoV-19/Romania/USAFSAM-S551/2020	EPI_ISL_738323	11/28/2020
hCoV-19/Romania/USAFSAM-S541/2020	EPI_ISL_738324	11/28/2020
hCoV-19/Romania/USAFSAM-S566/2020	EPI_ISL_738325	11/28/2020
hCoV-19/Romania/USAFSAM-S542/2020	EPI_ISL_738326	11/28/2020
hCoV-19/Romania/USAFSAM-S543/2020	EPI_ISL_738327	11/28/2020
hCoV-19/Romania/USAFSAM-S544/2020	EPI_ISL_738328	11/28/2020
hCoV-19/Romania/USAFSAM-S546/2020	EPI_ISL_738329	11/28/2020
hCoV-19/Romania/USAFSAM-S547/2020	EPI_ISL_738330	11/28/2020
hCoV-19/Romania/USAFSAM-S548/2020	EPI_ISL_738331	11/28/2020
hCoV-19/Romania/USAFSAM-S549/2020	EPI_ISL_738332	11/28/2020
hCoV-19/Romania/USAFSAM-S550/2020	EPI_ISL_738333	11/28/2020
hCoV-19/Romania/USAFSAM-S552/2020	EPI_ISL_738334	11/28/2020
hCoV-19/Romania/USAFSAM-S554/2020	EPI_ISL_738335	11/28/2020
hCoV-19/Romania/USAFSAM-S555/2020	EPI_ISL_738336	11/28/2020
hCoV-19/Romania/USAFSAM-S557/2020	EPI_ISL_738337	11/28/2020
hCoV-19/Romania/USAFSAM-S558/2020	EPI_ISL_738338	11/28/2020
hCoV-19/Romania/USAFSAM-S559/2020	EPI_ISL_738339	11/28/2020
hCoV-19/Romania/USAFSAM-S562/2020	EPI_ISL_738340	11/28/2020
hCoV-19/Romania/USAFSAM-S564/2020	EPI_ISL_738341	11/28/2020
hCoV-19/Romania/USAFSAM-S565/2020	EPI_ISL_738342	11/28/2020
hCoV-19/Romania/USAFSAM-S569/2020	EPI_ISL_738343	11/28/2020
hCoV-19/Romania/USAFSAM-S570/2020	EPI_ISL_738344	11/28/2020
hCoV-19/Romania/USAFSAM-S571/2020	EPI_ISL_738345	11/28/2020
hCoV-19/Romania/USAFSAM-S572/2020	EPI_ISL_738346	11/28/2020
hCoV-19/Romania/USAFSAM-S573/2020	EPI_ISL_738347	11/28/2020
hCoV-19/Romania/USAFSAM-S575/2020	EPI_ISL_738348	11/28/2020
hCoV-19/Romania/USAFSAM-S576/2020	EPI_ISL_738349	11/28/2020
hCoV-19/Iraq/USAFSAM-S085/2020	EPI_ISL_812280	6/7/2020
hCoV-19/Iraq/USAFSAM-S086/2020	EPI_ISL_812281	6/7/2020
hCoV-19/Iraq/USAFSAM-S088/2020	EPI_ISL_812282	6/16/2020
hCoV-19/Iraq/USAFSAM-S090/2020	EPI_ISL_812283	6/17/2020
hCoV-19/Iraq/USAFSAM-S091/2020	EPI_ISL_812284	6/17/2020
hCoV-19/Iraq/USAFSAM-S092/2020	EPI_ISL_812285	6/17/2020
hCoV-19/USA/SC-USAFSAM-S410/2020	EPI_ISL_812700	9/11/2020
hCoV-19/USA/SC-USAFSAM-S411/2020	EPI_ISL_812701	9/8/2020
hCoV-19/USA/VA-USAFSAM-S413/2020	EPI_ISL_812702	9/10/2020
hCoV-19/USA/WY-USAFSAM-S414/2020	EPI_ISL_812703	9/8/2020
hCoV-19/USA/KS-USAFSAM-S416/2020	EPI_ISL_812704	9/16/2020
hCoV-19/USA/NE-USAFSAM-S417/2020	EPI_ISL_812705	9/14/2020
hCoV-19/USA/NC-USAFSAM-S418/2020	EPI_ISL_812706	9/14/2020
hCoV-19/USA/NC-USAFSAM-S419/2020	EPI_ISL_812707	9/14/2020
hCoV-19/USA/OH-USAFSAM-S421/2020	EPI_ISL_812708	9/17/2020
hCoV-19/USA/SC-USAFSAM-S422/2020	EPI_ISL_812709	9/15/2020
hCoV-19/USA/SC-USAFSAM-S423/2020	EPI_ISL_812710	9/15/2020
hCoV-19/USA/SD-USAFSAM-S424/2020	EPI_ISL_812711	9/14/2020
hCoV-19/USA/TX-USAFSAM-S474/2020	EPI_ISL_831690	10/6/2020
hCoV-19/USA/KS-USAFSAM-S639/2020	EPI_ISL_831691	12/3/2020
hCoV-19/USA/SC-USAFSAM-S473/2020	EPI_ISL_831692	10/5/2020
hCoV-19/USA/OK-USAFSAM-S667/2020	EPI_ISL_831693	12/11/2020
hCoV-19/USA/KS-USAFSAM-S680/2020	EPI_ISL_831694	12/4/2020
hCoV-19/USA/MS-USAFSAM-S715/2020	EPI_ISL_831695	12/14/2020
hCoV-19/USA/GA-USAFSAM-S508/2020	EPI_ISL_831696	11/13/2020
hCoV-19/USA/WY-USAFSAM-S678/2020	EPI_ISL_831697	12/2/2020
hCoV-19/USA/OK-USAFSAM-S658/2020	EPI_ISL_831698	12/9/2020
hCoV-19/USA/TX-USAFSAM-S737/2020	EPI_ISL_831699	12/21/2020
hCoV-19/USA/MT-USAFSAM-S513/2020	EPI_ISL_831800	11/10/2020
hCoV-19/USA/OK-USAFSAM-S514/2020	EPI_ISL_831801	11/10/2020
hCoV-19/USA/WY-USAFSAM-S515/2020	EPI_ISL_831802	11/13/2020
hCoV-19/USA/WY-USAFSAM-S516/2020	EPI_ISL_831803	11/16/2020
hCoV-19/USA/SC-USAFSAM-S518/2020	EPI_ISL_831804	11/16/2020
hCoV-19/USA/CO-USAFSAM-S520/2020	EPI_ISL_831805	11/16/2020
hCoV-19/USA/KS-USAFSAM-S522/2020	EPI_ISL_831806	11/16/2020
hCoV-19/USA/GA-USAFSAM-S524/2020	EPI_ISL_831807	11/16/2020
hCoV-19/USA/OH-USAFSAM-S526/2020	EPI_ISL_831808	11/17/2020
hCoV-19/USA/ID-USAFSAM-S528/2020	EPI_ISL_831809	11/17/2020
hCoV-19/USA/MO-USAFSAM-S529/2020	EPI_ISL_831810	11/17/2020
hCoV-19/USA/GA-USAFSAM-S533/2020	EPI_ISL_831811	11/17/2020
hCoV-19/USA/SD-USAFSAM-S535/2020	EPI_ISL_831812	11/18/2020
hCoV-19/USA/MS-USAFSAM-S579/2020	EPI_ISL_831813	11/2/2020
hCoV-19/USA/CO-USAFSAM-S580/2020	EPI_ISL_831814	11/4/2020
hCoV-19/USA/TX-USAFSAM-S581/2020	EPI_ISL_831815	11/4/2020
hCoV-19/USA/CA-USAFSAM-S582/2020	EPI_ISL_831816	11/4/2020
hCoV-19/USA/MT-USAFSAM-S583/2020	EPI_ISL_831817	11/10/2020
hCoV-19/USA/FL-USAFSAM-S584/2020	EPI_ISL_831818	11/10/2020
hCoV-19/USA/NE-USAFSAM-S586/2020	EPI_ISL_831819	11/10/2020
hCoV-19/USA/NC-USAFSAM-S588/2020	EPI_ISL_831820	11/11/2020
hCoV-19/USA/CO-USAFSAM-S591/2020	EPI_ISL_831821	11/15/2020
hCoV-19/USA/OH-USAFSAM-S593/2020	EPI_ISL_831822	11/16/2020
hCoV-19/USA/WY-USAFSAM-S594/2020	EPI_ISL_831823	11/17/2020
hCoV-19/USA/NC-USAFSAM-S596/2020	EPI_ISL_831824	11/17/2020
hCoV-19/USA/NE-USAFSAM-S603/2020	EPI_ISL_831825	11/23/2020
hCoV-19/USA/KS-USAFSAM-S604/2020	EPI_ISL_831826	11/23/2020
hCoV-19/USA/MT-USAFSAM-S605/2020	EPI_ISL_831827	11/23/2020
hCoV-19/USA/ND-USAFSAM-S610/2020	EPI_ISL_831828	11/23/2020
hCoV-19/USA/FL-USAFSAM-S613/2020	EPI_ISL_831829	11/24/2020
hCoV-19/USA/MT-USAFSAM-S615/2020	EPI_ISL_831830	11/23/2020
hCoV-19/USA/MS-USAFSAM-S616/2020	EPI_ISL_831831	11/23/2020
hCoV-19/USA/CO-USAFSAM-S617/2020	EPI_ISL_831832	11/24/2020
hCoV-19/USA/NC-USAFSAM-S618/2020	EPI_ISL_831833	11/28/2020
hCoV-19/USA/NE-USAFSAM-S619/2020	EPI_ISL_831834	11/30/2020
hCoV-19/USA/CO-USAFSAM-S620/2020	EPI_ISL_831835	11/30/2020
hCoV-19/USA/TX-USAFSAM-S621/2020	EPI_ISL_831836	11/30/2020
hCoV-19/USA/MO-USAFSAM-S625/2020	EPI_ISL_831837	12/1/2020
hCoV-19/USA/CO-USAFSAM-S628/2020	EPI_ISL_831838	12/2/2020
hCoV-19/USA/MS-USAFSAM-S631/2020	EPI_ISL_831839	12/2/2020
hCoV-19/USA/CA-USAFSAM-S634/2020	EPI_ISL_831840	12/2/2020
hCoV-19/USA/NE-USAFSAM-S637/2020	EPI_ISL_831841	12/3/2020
hCoV-19/USA/VA-USAFSAM-S638/2020	EPI_ISL_831842	12/3/2020
hCoV-19/USA/OH-USAFSAM-S641/2020	EPI_ISL_831843	11/30/2020
hCoV-19/USA/MO-USAFSAM-S643/2020	EPI_ISL_831844	12/1/2020
hCoV-19/USA/NC-USAFSAM-S644/2020	EPI_ISL_831845	12/1/2020
hCoV-19/USA/ND-USAFSAM-S645/2020	EPI_ISL_831846	12/3/2020
hCoV-19/USA/TX-USAFSAM-S646/2020	EPI_ISL_831847	12/4/2020
hCoV-19/USA/FL-USAFSAM-S648/2020	EPI_ISL_831848	12/4/2020
hCoV-19/USA/CA-USAFSAM-S649/2020	EPI_ISL_831849	12/4/2020
hCoV-19/USA/ND-USAFSAM-S656/2020	EPI_ISL_831850	12/9/2020
hCoV-19/USA/ID-USAFSAM-S662/2020	EPI_ISL_831851	12/10/2020
hCoV-19/USA/NC-USAFSAM-S664/2020	EPI_ISL_831852	12/10/2020
hCoV-19/USA/KS-USAFSAM-S666/2020	EPI_ISL_831853	12/11/2020
hCoV-19/USA/IL-USAFSAM-S668/2020	EPI_ISL_831854	12/11/2020
hCoV-19/USA/ID-USAFSAM-S669/2020	EPI_ISL_831855	11/30/2020
hCoV-19/USA/MO-USAFSAM-S670/2020	EPI_ISL_831856	11/30/2020
hCoV-19/USA/NE-USAFSAM-S671/2020	EPI_ISL_831857	11/30/2020
hCoV-19/USA/NC-USAFSAM-S672/2020	EPI_ISL_831858	11/30/2020
hCoV-19/USA/TX-USAFSAM-S673/2020	EPI_ISL_831859	12/2/2020
hCoV-19/USA/CO-USAFSAM-S674/2020	EPI_ISL_831860	12/2/2020
hCoV-19/USA/SC-USAFSAM-S676/2020	EPI_ISL_831861	12/3/2020
hCoV-19/USA/MT-USAFSAM-S677/2020	EPI_ISL_831862	12/3/2020
hCoV-19/USA/OH-USAFSAM-S679/2020	EPI_ISL_831863	12/4/2020
hCoV-19/USA/CA-USAFSAM-S681/2020	EPI_ISL_831864	12/1/2020
hCoV-19/USA/MT-USAFSAM-S685/2020	EPI_ISL_831865	12/8/2020
hCoV-19/USA/NE-USAFSAM-S687/2020	EPI_ISL_831866	12/10/2020
hCoV-19/USA/TX-USAFSAM-S688/2020	EPI_ISL_831867	12/10/2020
hCoV-19/USA/KS-USAFSAM-S689/2020	EPI_ISL_831868	12/11/2020
hCoV-19/USA/CO-USAFSAM-S690/2020	EPI_ISL_831869	12/11/2020
hCoV-19/USA/NC-USAFSAM-S693/2020	EPI_ISL_831870	12/14/2020
hCoV-19/USA/NC-USAFSAM-S694/2020	EPI_ISL_831871	12/14/2020
hCoV-19/USA/SC-USAFSAM-S695/2020	EPI_ISL_831872	12/14/2020
hCoV-19/USA/MT-USAFSAM-S699/2020	EPI_ISL_831873	12/14/2020
hCoV-19/USA/FL-USAFSAM-S705/2020	EPI_ISL_831874	12/16/2020
hCoV-19/USA/ND-USAFSAM-S707/2020	EPI_ISL_831875	12/16/2020
hCoV-19/USA/MO-USAFSAM-S709/2020	EPI_ISL_831876	12/17/2020
hCoV-19/USA/NC-USAFSAM-S711/2020	EPI_ISL_831877	12/14/2020
hCoV-19/USA/MT-USAFSAM-S716/2020	EPI_ISL_831878	12/14/2020
hCoV-19/USA/KS-USAFSAM-S719/2020	EPI_ISL_831879	12/15/2020
hCoV-19/USA/CA-USAFSAM-S720/2020	EPI_ISL_831880	12/14/2020
hCoV-19/USA/GA-USAFSAM-S723/2020	EPI_ISL_831881	12/15/2020
hCoV-19/USA/CO-USAFSAM-S725/2020	EPI_ISL_831882	12/16/2020
hCoV-19/USA/KS-USAFSAM-S726/2020	EPI_ISL_831883	12/16/2020
hCoV-19/USA/LA-USAFSAM-S728/2020	EPI_ISL_831884	12/17/2020
hCoV-19/USA/OH-USAFSAM-S729/2020	EPI_ISL_831885	12/17/2020
hCoV-19/USA/AZ-USAFSAM-S731/2020	EPI_ISL_831886	12/18/2020
hCoV-19/USA/NE-USAFSAM-S733/2020	EPI_ISL_831887	12/21/2020
hCoV-19/USA/SC-USAFSAM-S735/2020	EPI_ISL_831888	12/21/2020
hCoV-19/USA/LA-USAFSAM-S736/2020	EPI_ISL_831889	12/21/2020
hCoV-19/USA/NC-USAFSAM-S738/2020	EPI_ISL_831890	12/21/2020
hCoV-19/USA/KS-USAFSAM-S739/2020	EPI_ISL_831891	12/23/2020
hCoV-19/USA/OK-USAFSAM-S0004/2021	EPI_ISL_914039	1/11/2021
hCoV-19/USA/ND-USAFSAM-S0108/2021	EPI_ISL_982527	1/6/2021
hCoV-19/USA/IL-USAFSAM-S0073/2021	EPI_ISL_982528	1/7/2021
hCoV-19/USA/ND-USAFSAM-S0083/2021	EPI_ISL_982529	1/13/2021
hCoV-19/USA/MS-USAFSAM-S0155/2021	EPI_ISL_982530	1/2/2021
hCoV-19/USA/GA-USAFSAM-S0008/2021	EPI_ISL_982531	1/5/2021
hCoV-19/USA/NC-USAFSAM-S0018/2021	EPI_ISL_982532	1/6/2021
hCoV-19/USA/GA-USAFSAM-S0171/2021	EPI_ISL_982533	1/5/2021
hCoV-19/USA/MS-USAFSAM-S0156/2021	EPI_ISL_982534	1/4/2021
hCoV-19/USA/OH-USAFSAM-S0144/2021	EPI_ISL_982535	1/14/2021
hCoV-19/USA/GA-USAFSAM-S0105/2021	EPI_ISL_982536	1/6/2021
hCoV-19/Italy/USAFSAM-S0101/2021	EPI_ISL_982537	1/13/2021
hCoV-19/USA/DE-USAFSAM-S0246/2021	EPI_ISL_982538	1/17/2021
hCoV-19/Germany/un-USAFSAM-S0249/2021	EPI_ISL_982539	1/10/2021
hCoV-19/USA/MT-USAFSAM-S0130/2021	EPI_ISL_982540	1/8/2021
hCoV-19/USA/DE-USAFSAM-S0247/2021	EPI_ISL_982541	1/23/2021
hCoV-19/USA/KS-USAFSAM-S0175/2021	EPI_ISL_982542	1/4/2021
hCoV-19/USA/GA-USAFSAM-S0017/2021	EPI_ISL_982543	1/6/2021
hCoV-19/USA/TX-USAFSAM-S0177/2021	EPI_ISL_982700	1/4/2021
hCoV-19/USA/ND-USAFSAM-S0012/2021	EPI_ISL_982701	1/4/2021
hCoV-19/USA/NC-USAFSAM-S0005/2021	EPI_ISL_982702	1/5/2021
hCoV-19/USA/KS-USAFSAM-S0014/2021	EPI_ISL_982703	1/5/2021
hCoV-19/USA/MS-USAFSAM-S0016/2021	EPI_ISL_982704	1/6/2021
hCoV-19/USA/OH-USAFSAM-S0125/2021	EPI_ISL_982705	1/7/2021
hCoV-19/USA/ID-USAFSAM-S0032/2021	EPI_ISL_982706	1/8/2021
hCoV-19/USA/KS-USAFSAM-S0196/2021	EPI_ISL_982707	1/12/2021
hCoV-19/USA/NE-USAFSAM-S0089/2021	EPI_ISL_982708	1/12/2021
hCoV-19/USA/NC-USAFSAM-S0209/2021	EPI_ISL_982709	1/13/2021
hCoV-19/USA/GA-USAFSAM-S0043/2021	EPI_ISL_982710	1/5/2021
hCoV-19/USA/NE-USAFSAM-S0050/2021	EPI_ISL_982711	1/5/2021
hCoV-19/USA/OK-USAFSAM-S0051/2021	EPI_ISL_982712	1/5/2021
hCoV-19/USA/NE-USAFSAM-S0230/2021	EPI_ISL_982713	1/5/2021
hCoV-19/USA/TX-USAFSAM-S0242/2021	EPI_ISL_982714	1/5/2021
hCoV-19/USA/MS-USAFSAM-S0117/2021	EPI_ISL_982715	1/6/2021
hCoV-19/USA/TX-USAFSAM-S0066/2021	EPI_ISL_982716	1/6/2021
hCoV-19/USA/OH-USAFSAM-S0120/2021	EPI_ISL_982717	1/7/2021
hCoV-19/USA/CO-USAFSAM-S0067/2021	EPI_ISL_982718	1/7/2021
hCoV-19/USA/OH-USAFSAM-S0071/2021	EPI_ISL_982719	1/8/2021
hCoV-19/USA/OH-USAFSAM-S0139/2021	EPI_ISL_982720	1/12/2021
hCoV-19/USA/TX-USAFSAM-S0142/2021	EPI_ISL_982721	1/12/2021
hCoV-19/USA/CO-USAFSAM-S0189/2021	EPI_ISL_982722	1/12/2021
hCoV-19/USA/OH-USAFSAM-S0078/2021	EPI_ISL_982723	1/12/2021
hCoV-19/USA/KS-USAFSAM-S0199/2021	EPI_ISL_982724	1/13/2021
hCoV-19/USA/NC-USAFSAM-S0200/2021	EPI_ISL_982725	1/13/2021
hCoV-19/USA/WY-USAFSAM-S0086/2021	EPI_ISL_982726	1/13/2021
hCoV-19/USA/MS-USAFSAM-S0094/2021	EPI_ISL_982727	1/14/2021
hCoV-19/USA/WY-USAFSAM-S0049/2021	EPI_ISL_982728	1/4/2021
hCoV-19/USA/KS-USAFSAM-S0113/2021	EPI_ISL_982729	1/6/2021
hCoV-19/USA/NC-USAFSAM-S0218/2021	EPI_ISL_982730	1/15/2021
hCoV-19/USA/OH-USAFSAM-S0079/2021	EPI_ISL_982731	1/11/2021
hCoV-19/USA/MS-USAFSAM-S0213/2021	EPI_ISL_982732	1/13/2021
hCoV-19/USA/MS-USAFSAM-S0216/2021	EPI_ISL_982733	1/13/2021
hCoV-19/USA/NE-USAFSAM-S0223/2021	EPI_ISL_982734	1/15/2021
hCoV-19/USA/CO-USAFSAM-S0150/2021	EPI_ISL_982735	1/15/2021
hCoV-19/USA/OH-USAFSAM-S0158/2021	EPI_ISL_982736	1/4/2021
hCoV-19/USA/OH-USAFSAM-S0068/2021	EPI_ISL_982737	1/7/2021
hCoV-19/USA/NC-USAFSAM-S0206/2021	EPI_ISL_982738	1/13/2021
hCoV-19/USA/GA-USAFSAM-S0226/2021	EPI_ISL_982739	1/4/2021
hCoV-19/USA/NC-USAFSAM-S0015/2021	EPI_ISL_982740	1/6/2021
hCoV-19/USA/SC-USAFSAM-S0161/2021	EPI_ISL_982741	1/4/2021
hCoV-19/USA/MS-USAFSAM-S0215/2021	EPI_ISL_982742	1/13/2021
hCoV-19/USA/KS-USAFSAM-S0166/2021	EPI_ISL_982743	1/5/2021
hCoV-19/USA/KS-USAFSAM-S0167/2021	EPI_ISL_982744	1/5/2021
hCoV-19/USA/NE-USAFSAM-S0170/2021	EPI_ISL_982745	1/5/2021
hCoV-19/USA/ND-USAFSAM-S0100/2021	EPI_ISL_982746	1/13/2021
hCoV-19/USA/OH-USAFSAM-S0146/2021	EPI_ISL_982747	1/15/2021
hCoV-19/USA/GA-USAFSAM-S0227/2021	EPI_ISL_982748	1/4/2021
hCoV-19/USA/MT-USAFSAM-S0160/2021	EPI_ISL_982749	1/4/2021
hCoV-19/USA/GA-USAFSAM-S0225/2021	EPI_ISL_982750	1/4/2021
hCoV-19/USA/KS-USAFSAM-S0047/2021	EPI_ISL_982751	1/5/2021
hCoV-19/USA/OH-USAFSAM-S0122/2021	EPI_ISL_982752	1/7/2021
hCoV-19/USA/GA-USAFSAM-S0027/2021	EPI_ISL_982753	1/7/2021
hCoV-19/USA/GA-USAFSAM-S0235/2021	EPI_ISL_982754	1/5/2021
hCoV-19/USA/OH-USAFSAM-S0165/2021	EPI_ISL_982755	1/5/2021
hCoV-19/USA/NE-USAFSAM-S0169/2021	EPI_ISL_982756	1/5/2021
hCoV-19/USA/OH-USAFSAM-S0172/2021	EPI_ISL_982757	1/5/2021
hCoV-19/USA/NE-USAFSAM-S0222/2021	EPI_ISL_982758	1/14/2021
hCoV-19/USA/OH-USAFSAM-S0163/2021	EPI_ISL_982759	1/4/2021
hCoV-19/USA/NE-USAFSAM-S0145/2021	EPI_ISL_982760	1/14/2021
hCoV-19/USA/NC-USAFSAM-S0220/2021	EPI_ISL_982761	1/15/2021
