# Supplementary material for: SARS-CoV-2 Genome-Based Severity Predictions Correspond to Lower qPCR Values and Higher Viral Load
Source: Glob Health Epidemiol Genom. 2022 May 31;2022:6499217. doi: 10.1155/2022/6499217 (PMC9173902; doi:10.1155/2022/6499217)
Supplement: Supplementary Materials — Supplementary File 1: list of GISAID identifiers used. Supplementary File 2: results of the prediction (binary), probability of severity, and observed Ct values (if any). [file 6499217.f1.zip › 6499217.f1/Supplemental - PCR and Prediction Data.txt]

Sample Name	Prediction_(0=Mild)	Probability	N_Gene_Ct
hCoV-19/Cuba/USAFSAM-S030/2020	0	0.11	NaN
hCoV-19/Cuba/USAFSAM-S031/2020	0	0.42	NaN
hCoV-19/Germany/HE-USAFSAM-S0760/2021	1	0.77	NaN
hCoV-19/Germany/RP-USAFSAM-S0743/2021	1	0.57	NaN
hCoV-19/Germany/RP-USAFSAM-S0744/2021	1	0.68	NaN
hCoV-19/Germany/RP-USAFSAM-S0745/2021	1	0.72	NaN
hCoV-19/Germany/RP-USAFSAM-S0746/2021	1	0.69	NaN
hCoV-19/Germany/RP-USAFSAM-S0747/2021	1	0.68	NaN
hCoV-19/Germany/RP-USAFSAM-S0748/2021	1	0.57	NaN
hCoV-19/Germany/RP-USAFSAM-S0749/2021	1	0.9	NaN
hCoV-19/Germany/RP-USAFSAM-S0750/2021	1	0.66	NaN
hCoV-19/Germany/RP-USAFSAM-S0751/2021	1	0.77	NaN
hCoV-19/Germany/RP-USAFSAM-S0752/2021	0	0.45	NaN
hCoV-19/Germany/RP-USAFSAM-S0754/2021	1	0.55	NaN
hCoV-19/Germany/RP-USAFSAM-S0755/2021	1	0.55	NaN
hCoV-19/Germany/RP-USAFSAM-S0756/2021	1	0.55	NaN
hCoV-19/Germany/RP-USAFSAM-S0757/2021	0	0.4	NaN
hCoV-19/Germany/RP-USAFSAM-S0758/2021	1	0.61	NaN
hCoV-19/Germany/RP-USAFSAM-S0759/2021	0	0.38	NaN
hCoV-19/Germany/RP-USAFSAM-S1025/2021	1	0.59	NaN
hCoV-19/Germany/RP-USAFSAM-S1028/2021	0	0.38	NaN
hCoV-19/Germany/RP-USAFSAM-S1030/2021	0	0.46	NaN
hCoV-19/Germany/RP-USAFSAM-S1031/2021	0	0.29	NaN
hCoV-19/Germany/RP-USAFSAM-S1032/2021	1	0.6	NaN
hCoV-19/Germany/RP-USAFSAM-S1034/2021	1	0.56	NaN
hCoV-19/Germany/RP-USAFSAM-S1035/2021	0	0.46	NaN
hCoV-19/Germany/RP-USAFSAM-S1296/2021	1	0.52	NaN
hCoV-19/Germany/RP-USAFSAM-S1461/2021	1	0.73	21
hCoV-19/Germany/RP-USAFSAM-S1463/2021	1	0.55	23
hCoV-19/Germany/un-USAFSAM-S0248/2021	1	0.57	NaN
hCoV-19/Germany/un-USAFSAM-S0249/2021	0	0.47	NaN
hCoV-19/Germany/un-USAFSAM-S0250/2021	1	0.57	NaN
hCoV-19/Germany/un-USAFSAM-S0251/2021	1	0.59	NaN
hCoV-19/Germany/un-USAFSAM-S0252/2021	1	0.56	NaN
hCoV-19/Germany/un-USAFSAM-S0253/2020	1	0.51	NaN
hCoV-19/Germany/un-USAFSAM-S0254/2020	1	0.58	NaN
hCoV-19/Germany/un-USAFSAM-S0439/2021	0	0.06	NaN
hCoV-19/Germany/un-USAFSAM-S0440/2021	0	0.42	NaN
hCoV-19/Iraq/USAFSAM-S061/2020	1	0.6	NaN
hCoV-19/Iraq/USAFSAM-S062/2020	1	0.58	NaN
hCoV-19/Iraq/USAFSAM-S063/2020	0	0.46	NaN
hCoV-19/Iraq/USAFSAM-S064/2020	1	0.65	NaN
hCoV-19/Iraq/USAFSAM-S065/2020	1	0.68	NaN
hCoV-19/Iraq/USAFSAM-S068/2020	1	0.57	NaN
hCoV-19/Iraq/USAFSAM-S069/2020	1	0.66	NaN
hCoV-19/Iraq/USAFSAM-S070/2020	1	0.69	NaN
hCoV-19/Iraq/USAFSAM-S071/2020	1	0.64	NaN
hCoV-19/Iraq/USAFSAM-S072/2020	1	0.68	NaN
hCoV-19/Iraq/USAFSAM-S073/2020	1	0.5	NaN
hCoV-19/Iraq/USAFSAM-S074/2020	1	0.56	NaN
hCoV-19/Iraq/USAFSAM-S075/2020	1	0.6	NaN
hCoV-19/Iraq/USAFSAM-S076/2020	1	0.53	NaN
hCoV-19/Iraq/USAFSAM-S077/2020	1	0.59	NaN
hCoV-19/Iraq/USAFSAM-S078/2020	1	0.57	NaN
hCoV-19/Iraq/USAFSAM-S079/2020	1	0.6	NaN
hCoV-19/Iraq/USAFSAM-S080/2020	1	0.75	NaN
hCoV-19/Iraq/USAFSAM-S081/2020	1	0.71	NaN
hCoV-19/Iraq/USAFSAM-S082/2020	1	0.69	NaN
hCoV-19/Iraq/USAFSAM-S083/2020	1	0.61	NaN
hCoV-19/Iraq/USAFSAM-S084/2020	1	0.64	NaN
hCoV-19/Iraq/USAFSAM-S085/2020	1	0.59	NaN
hCoV-19/Iraq/USAFSAM-S086/2020	1	0.74	NaN
hCoV-19/Iraq/USAFSAM-S088/2020	1	0.5	NaN
hCoV-19/Iraq/USAFSAM-S090/2020	1	0.57	NaN
hCoV-19/Iraq/USAFSAM-S091/2020	1	0.54	NaN
hCoV-19/Iraq/USAFSAM-S092/2020	1	0.6	NaN
hCoV-19/Italy/un-USAFSAM-S1048/2021	0	0	15.088094
hCoV-19/Italy/un-USAFSAM-S1099/2021	0	0	16.171299
hCoV-19/Italy/USAFSAM-S0101/2021	0	0	20.931288
hCoV-19/Romania/USAFSAM-S539/2020	0	0.5	NaN
hCoV-19/Romania/USAFSAM-S541/2020	1	0.77	NaN
hCoV-19/Romania/USAFSAM-S542/2020	1	0.74	NaN
hCoV-19/Romania/USAFSAM-S543/2020	1	0.82	NaN
hCoV-19/Romania/USAFSAM-S544/2020	0	0.01	NaN
hCoV-19/Romania/USAFSAM-S546/2020	1	0.83	NaN
hCoV-19/Romania/USAFSAM-S547/2020	0	0.02	NaN
hCoV-19/Romania/USAFSAM-S548/2020	0	0.01	NaN
hCoV-19/Romania/USAFSAM-S549/2020	0	0.01	NaN
hCoV-19/Romania/USAFSAM-S550/2020	0	0.02	NaN
hCoV-19/Romania/USAFSAM-S551/2020	0	0.01	NaN
hCoV-19/Romania/USAFSAM-S552/2020	1	0.81	NaN
hCoV-19/Romania/USAFSAM-S553/2020	0	0.01	NaN
hCoV-19/Romania/USAFSAM-S554/2020	0	0.01	NaN
hCoV-19/Romania/USAFSAM-S555/2020	0	0.01	NaN
hCoV-19/Romania/USAFSAM-S556/2020	0	0.01	NaN
hCoV-19/Romania/USAFSAM-S557/2020	0	0.01	NaN
hCoV-19/Romania/USAFSAM-S558/2020	0	0.01	NaN
hCoV-19/Romania/USAFSAM-S559/2020	0	0.01	NaN
hCoV-19/Romania/USAFSAM-S562/2020	0	0.02	NaN
hCoV-19/Romania/USAFSAM-S564/2020	1	0.72	NaN
hCoV-19/Romania/USAFSAM-S565/2020	1	0.87	NaN
hCoV-19/Romania/USAFSAM-S566/2020	0	0.01	NaN
hCoV-19/Romania/USAFSAM-S569/2020	1	0.79	NaN
hCoV-19/Romania/USAFSAM-S570/2020	1	0.9	NaN
hCoV-19/Romania/USAFSAM-S571/2020	0	0.01	NaN
hCoV-19/Romania/USAFSAM-S572/2020	0	0.01	NaN
hCoV-19/Romania/USAFSAM-S573/2020	0	0.01	NaN
hCoV-19/Romania/USAFSAM-S574/2020	0	0.01	NaN
hCoV-19/Romania/USAFSAM-S575/2020	1	0.86	NaN
hCoV-19/Romania/USAFSAM-S576/2020	1	0.85	NaN
hCoV-19/Romania/USAFSAM-S577/2020	0	0.01	NaN
hCoV-19/Romania/USAFSAM-S578/2020	0	0.01	NaN
hCoV-19/Spain/un-USAFSAM-S0441/2021	1	0.55	NaN
hCoV-19/UnitedKingdom/USAFSAM-S026/2020	1	0.75	NaN
hCoV-19/UnitedKingdom/USAFSAM-S027/2020	1	0.68	NaN
hCoV-19/USA/AK-USAFSAM-S179/2020	0	0.16	NaN
hCoV-19/USA/AK-USAFSAM-S180/2020	0	0.13	NaN
hCoV-19/USA/AK-USAFSAM-S191/2020	0	0.05	NaN
hCoV-19/USA/AK-USAFSAM-S192/2020	0	0.12	NaN
hCoV-19/USA/AK-USAFSAM-S488/2020	0	0.45	NaN
hCoV-19/USA/AK-USAFSAM-S589/2020	0	0.27	NaN
hCoV-19/USA/AL-USAFSAM-S1398/2021	0	0.21	21.182262
hCoV-19/USA/AL-USAFSAM-S1417/2021	1	0.78	20.365139
hCoV-19/USA/AL-USAFSAM-S221/2020	0	0.12	NaN
hCoV-19/USA/AL-USAFSAM-S222/2020	0	0.21	NaN
hCoV-19/USA/AL-USAFSAM-S267/2020	0	0.25	NaN
hCoV-19/USA/AL-USAFSAM-S268/2020	0	0.12	NaN
hCoV-19/USA/AL-USAFSAM-S295/2020	0	0.31	NaN
hCoV-19/USA/AL-USAFSAM-S328/2020	0	0.31	NaN
hCoV-19/USA/AR-USAFSAM-S100/2020	0	0.42	NaN
hCoV-19/USA/AR-USAFSAM-S114/2020	0	0	NaN
hCoV-19/USA/AR-USAFSAM-S127/2020	1	0.86	NaN
hCoV-19/USA/AZ-USAFSAM-S0063/2021	0	0.18	16.528477
hCoV-19/USA/AZ-USAFSAM-S0224/2021	0	0.27	21.045382
hCoV-19/USA/AZ-USAFSAM-S0231/2021	0	0.22	14.611664
hCoV-19/USA/AZ-USAFSAM-S0532/2021	0	0.36	16.804243
hCoV-19/USA/AZ-USAFSAM-S0646/2021	0	0.46	20.754805
hCoV-19/USA/AZ-USAFSAM-S1091/2021	0	0.05	16.107773
hCoV-19/USA/AZ-USAFSAM-S1092/2021	0	0.27	20.227884
hCoV-19/USA/AZ-USAFSAM-S1286/2021	0	0.07	22.6157
hCoV-19/USA/AZ-USAFSAM-S1336/2021	0	0.12	NaN
hCoV-19/USA/AZ-USAFSAM-S181/2020	0	0.11	NaN
hCoV-19/USA/AZ-USAFSAM-S223/2020	0	0.15	NaN
hCoV-19/USA/AZ-USAFSAM-S248/2020	0	0.16	NaN
hCoV-19/USA/AZ-USAFSAM-S249/2020	0	0.32	NaN
hCoV-19/USA/AZ-USAFSAM-S269/2020	0	0.47	NaN
hCoV-19/USA/AZ-USAFSAM-S296/2020	0	0.25	NaN
hCoV-19/USA/AZ-USAFSAM-S297/2020	0	0.12	NaN
hCoV-19/USA/AZ-USAFSAM-S329/2020	0	0.12	NaN
hCoV-19/USA/AZ-USAFSAM-S330/2020	0	0.14	NaN
hCoV-19/USA/AZ-USAFSAM-S364/2020	0	0.13	NaN
hCoV-19/USA/AZ-USAFSAM-S391/2020	0	0.1	NaN
hCoV-19/USA/AZ-USAFSAM-S489/2020	0	0.34	NaN
hCoV-19/USA/AZ-USAFSAM-S600/2020	0	0.1	NaN
hCoV-19/USA/AZ-USAFSAM-S731/2020	0	0.17	14.084692
hCoV-19/USA/CA-USAFSAM-S094/2020	0	0.37	NaN
hCoV-19/USA/CA-USAFSAM-S147/2020	0	0.22	NaN
hCoV-19/USA/CA-USAFSAM-S182/2020	0	0.11	NaN
hCoV-19/USA/CA-USAFSAM-S194/2020	0	0.17	NaN
hCoV-19/USA/CA-USAFSAM-S392/2020	0	0.09	NaN
hCoV-19/USA/CA-USAFSAM-S490/2020	0	0.38	NaN
hCoV-19/USA/CA-USAFSAM-S582/2020	0	0.15	NaN
hCoV-19/USA/CA-USAFSAM-S634/2020	0	0.2	13.425596
hCoV-19/USA/CA-USAFSAM-S649/2020	0	0.15	17.53206
hCoV-19/USA/CA-USAFSAM-S681/2020	0	0.25	20.969154
hCoV-19/USA/CA-USAFSAM-S720/2020	0	0.12	15.748303
hCoV-19/USA/CA-USAFSAM-S771/2020	0	0.35	30.955105
hCoV-19/USA/CA-USAFSAM-S804/2020	1	0.64	36.08022
hCoV-19/USA/CO-USAFSAM-S0010/2021	0	0.35	13.578436
hCoV-19/USA/CO-USAFSAM-S0011/2021	0	0.31	18.824623
hCoV-19/USA/CO-USAFSAM-S0067/2021	1	0.83	16.69068
hCoV-19/USA/CO-USAFSAM-S0106/2021	0	0.38	19.318441
hCoV-19/USA/CO-USAFSAM-S0148/2021	0	0.31	17.532156
hCoV-19/USA/CO-USAFSAM-S0150/2021	0	0.27	17.285385
hCoV-19/USA/CO-USAFSAM-S0185/2021	0	0.27	24.595385
hCoV-19/USA/CO-USAFSAM-S0189/2021	0	0.29	13.700619
hCoV-19/USA/CO-USAFSAM-S0308/2021	0	0.19	32.60218
hCoV-19/USA/CO-USAFSAM-S0368/2021	0	0.41	30.817696
hCoV-19/USA/CO-USAFSAM-S0511/2021	0	0.26	24.317688
hCoV-19/USA/CO-USAFSAM-S0551/2021	0	0.19	17.039501
hCoV-19/USA/CO-USAFSAM-S0552/2021	0	0.03	18.839724
hCoV-19/USA/CO-USAFSAM-S0618/2021	1	0.51	17.432411
hCoV-19/USA/CO-USAFSAM-S0692/2021	0	0.39	24.383064
hCoV-19/USA/CO-USAFSAM-S0693/2021	0	0.34	19.025667
hCoV-19/USA/CO-USAFSAM-S0697/2021	1	0.71	14.44765
hCoV-19/USA/CO-USAFSAM-S0698/2021	1	0.58	24.723219
hCoV-19/USA/CO-USAFSAM-S0727/2021	0	0.11	19.183006
hCoV-19/USA/CO-USAFSAM-S0939/2021	0	0.11	NaN
hCoV-19/USA/CO-USAFSAM-S0940/2021	0	0.12	NaN
hCoV-19/USA/CO-USAFSAM-S0941/2021	0	0.12	NaN
hCoV-19/USA/CO-USAFSAM-S0942/2021	0	0.11	NaN
hCoV-19/USA/CO-USAFSAM-S0943/2021	0	0.14	40.1
hCoV-19/USA/CO-USAFSAM-S0944/2021	0	0.12	NaN
hCoV-19/USA/CO-USAFSAM-S0945/2021	0	0.12	NaN
hCoV-19/USA/CO-USAFSAM-S0946/2021	0	0.12	25.9
hCoV-19/USA/CO-USAFSAM-S0947/2021	0	0.09	NaN
hCoV-19/USA/CO-USAFSAM-S0948/2021	0	0.13	NaN
hCoV-19/USA/CO-USAFSAM-S0949/2021	0	0.13	24.3
hCoV-19/USA/CO-USAFSAM-S0950/2021	0	0.11	NaN
hCoV-19/USA/CO-USAFSAM-S0951/2021	0	0.11	NaN
hCoV-19/USA/CO-USAFSAM-S0953/2021	0	0.12	NaN
hCoV-19/USA/CO-USAFSAM-S0954/2021	0	0.09	NaN
hCoV-19/USA/CO-USAFSAM-S0956/2021	0	0.08	25.6
hCoV-19/USA/CO-USAFSAM-S0957/2021	0	0.13	NaN
hCoV-19/USA/CO-USAFSAM-S0958/2021	0	0.12	NaN
hCoV-19/USA/CO-USAFSAM-S0959/2021	0	0.06	NaN
hCoV-19/USA/CO-USAFSAM-S0960/2021	0	0.12	29.5
hCoV-19/USA/CO-USAFSAM-S0961/2021	0	0.12	NaN
hCoV-19/USA/CO-USAFSAM-S0962/2021	0	0.09	34.8
hCoV-19/USA/CO-USAFSAM-S0963/2021	0	0.05	28.5
hCoV-19/USA/CO-USAFSAM-S0964/2021	0	0.06	30.2
hCoV-19/USA/CO-USAFSAM-S0965/2021	0	0.11	NaN
hCoV-19/USA/CO-USAFSAM-S103/2020	0	0.29	NaN
hCoV-19/USA/CO-USAFSAM-S1068/2021	0	0.31	9.758397
hCoV-19/USA/CO-USAFSAM-S1069/2021	0	0.21	14.948397
hCoV-19/USA/CO-USAFSAM-S107/2020	0	0.14	NaN
hCoV-19/USA/CO-USAFSAM-S108/2020	0	0.39	NaN
hCoV-19/USA/CO-USAFSAM-S110/2020	0	0.12	NaN
hCoV-19/USA/CO-USAFSAM-S1114/2021	0	0.18	20.835648
hCoV-19/USA/CO-USAFSAM-S1121/2021	0	0.15	18.408684
hCoV-19/USA/CO-USAFSAM-S1268/2021	0	0.18	28.756884
hCoV-19/USA/CO-USAFSAM-S1269/2021	0	0.28	13.405722
hCoV-19/USA/CO-USAFSAM-S1272/2021	0	0.12	12.639613
hCoV-19/USA/CO-USAFSAM-S1276/2021	0	0.05	22.905956
hCoV-19/USA/CO-USAFSAM-S128/2020	0	0.16	NaN
hCoV-19/USA/CO-USAFSAM-S1325/2021	0	0.18	14.6878395
hCoV-19/USA/CO-USAFSAM-S195/2020	0	0.13	NaN
hCoV-19/USA/CO-USAFSAM-S196/2020	0	0.1	NaN
hCoV-19/USA/CO-USAFSAM-S251/2020	0	0.17	NaN
hCoV-19/USA/CO-USAFSAM-S252/2020	0	0.15	NaN
hCoV-19/USA/CO-USAFSAM-S331/2020	0	0.21	NaN
hCoV-19/USA/CO-USAFSAM-S332/2020	0	0.28	NaN
hCoV-19/USA/CO-USAFSAM-S393/2020	0	0.11	NaN
hCoV-19/USA/CO-USAFSAM-S394/2020	0	0.27	NaN
hCoV-19/USA/CO-USAFSAM-S467/2020	0	0.44	NaN
hCoV-19/USA/CO-USAFSAM-S483/2020	0	0.32	NaN
hCoV-19/USA/CO-USAFSAM-S520/2020	1	0.51	NaN
hCoV-19/USA/CO-USAFSAM-S580/2020	0	0.14	NaN
hCoV-19/USA/CO-USAFSAM-S591/2020	1	0.54	NaN
hCoV-19/USA/CO-USAFSAM-S617/2020	0	0.33	19.00687
hCoV-19/USA/CO-USAFSAM-S620/2020	0	0.46	18.275051
hCoV-19/USA/CO-USAFSAM-S628/2020	0	0.45	17.949793
hCoV-19/USA/CO-USAFSAM-S674/2020	0	0.03	15.446049
hCoV-19/USA/CO-USAFSAM-S690/2020	0	0.42	19.572906
hCoV-19/USA/CO-USAFSAM-S696/2020	1	0.63	13.613315
hCoV-19/USA/CO-USAFSAM-S725/2020	0	0.32	14.7675085
hCoV-19/USA/CO-USAFSAM-S730/2020	0	0.28	28.884964
hCoV-19/USA/DE-USAFSAM-S0022/2021	0	0.21	25.939182
hCoV-19/USA/DE-USAFSAM-S0243/2021	0	0.38	NaN
hCoV-19/USA/DE-USAFSAM-S0244/2021	0	0.26	NaN
hCoV-19/USA/DE-USAFSAM-S0245/2021	0	0.46	NaN
hCoV-19/USA/DE-USAFSAM-S0246/2021	0	0.36	NaN
hCoV-19/USA/DE-USAFSAM-S0247/2021	0	0.22	NaN
hCoV-19/USA/DE-USAFSAM-S0442/2021	0	0.13	NaN
hCoV-19/USA/DE-USAFSAM-S0504/2021	0	0.32	20.673439
hCoV-19/USA/DE-USAFSAM-S0505/2021	0	0.31	19.17574
hCoV-19/USA/DE-USAFSAM-S0507/2021	0	0.27	18.469286
hCoV-19/USA/DE-USAFSAM-S104/2020	0	0.29	NaN
hCoV-19/USA/DE-USAFSAM-S111/2020	0	0.3	NaN
hCoV-19/USA/DE-USAFSAM-S117/2020	0	0.18	NaN
hCoV-19/USA/DE-USAFSAM-S225/2020	0	0.1	NaN
hCoV-19/USA/DE-USAFSAM-S366/2020	0	0.15	NaN
hCoV-19/USA/DE-USAFSAM-S367/2020	0	0.16	NaN
hCoV-19/USA/DE-USAFSAM-S537/2020	0	0.31	NaN
hCoV-19/USA/FL-USAFSAM-S0547/2021	0	0.2	15.760942
hCoV-19/USA/FL-USAFSAM-S0564/2021	0	0.35	28.202204
hCoV-19/USA/FL-USAFSAM-S0565/2021	0	0.07	26.669125
hCoV-19/USA/FL-USAFSAM-S0664/2021	0	0.13	17.98979
hCoV-19/USA/FL-USAFSAM-S0914/2021	0	0.08	10.524912
hCoV-19/USA/FL-USAFSAM-S099/2020	0	0.12	NaN
hCoV-19/USA/FL-USAFSAM-S105/2020	0	0.28	NaN
hCoV-19/USA/FL-USAFSAM-S109/2020	0	0.14	NaN
hCoV-19/USA/FL-USAFSAM-S120/2020	0	0.39	NaN
hCoV-19/USA/FL-USAFSAM-S121/2020	0	0.11	NaN
hCoV-19/USA/FL-USAFSAM-S122/2020	0	0.34	NaN
hCoV-19/USA/FL-USAFSAM-S125/2020	0	0.13	NaN
hCoV-19/USA/FL-USAFSAM-S1331/2021	0	0.34	NaN
hCoV-19/USA/FL-USAFSAM-S1341/2021	0	0.14	NaN
hCoV-19/USA/FL-USAFSAM-S1346/2021	0	0.43	NaN
hCoV-19/USA/FL-USAFSAM-S1348/2021	0	0.23	NaN
hCoV-19/USA/FL-USAFSAM-S1355/2021	0	0.14	NaN
hCoV-19/USA/FL-USAFSAM-S1356/2021	0	0.21	NaN
hCoV-19/USA/FL-USAFSAM-S136/2020	0	0.12	NaN
hCoV-19/USA/FL-USAFSAM-S1361/2021	0	0.19	NaN
hCoV-19/USA/FL-USAFSAM-S1362/2021	0	0.13	NaN
hCoV-19/USA/FL-USAFSAM-S1363/2021	0	0.13	NaN
hCoV-19/USA/FL-USAFSAM-S1364/2021	0	0.14	NaN
hCoV-19/USA/FL-USAFSAM-S1378/2021	0	0.14	NaN
hCoV-19/USA/FL-USAFSAM-S1379/2021	0	0.1	NaN
hCoV-19/USA/FL-USAFSAM-S139/2020	0	0.01	NaN
hCoV-19/USA/FL-USAFSAM-S1390/2021	0	0.14	NaN
hCoV-19/USA/FL-USAFSAM-S1394/2021	0	0.36	21.185009
hCoV-19/USA/FL-USAFSAM-S1404/2021	0	0.17	29.839678
hCoV-19/USA/FL-USAFSAM-S1406/2021	0	0.06	20.728056
hCoV-19/USA/FL-USAFSAM-S1407/2021	0	0.04	27.603355
hCoV-19/USA/FL-USAFSAM-S1428/2021	0	0.12	14.76183
hCoV-19/USA/FL-USAFSAM-S1429/2021	0	0.13	21.661554
hCoV-19/USA/FL-USAFSAM-S197/2020	0	0.34	NaN
hCoV-19/USA/FL-USAFSAM-S253/2020	0	0.1	NaN
hCoV-19/USA/FL-USAFSAM-S254/2020	0	0.37	NaN
hCoV-19/USA/FL-USAFSAM-S273/2020	1	0.61	NaN
hCoV-19/USA/FL-USAFSAM-S299/2020	0	0.24	NaN
hCoV-19/USA/FL-USAFSAM-S300/2020	0	0.31	NaN
hCoV-19/USA/FL-USAFSAM-S334/2020	0	0.17	NaN
hCoV-19/USA/FL-USAFSAM-S335/2020	0	0.29	NaN
hCoV-19/USA/FL-USAFSAM-S368/2020	0	0.35	NaN
hCoV-19/USA/FL-USAFSAM-S395/2020	0	0.1	NaN
hCoV-19/USA/FL-USAFSAM-S396/2020	0	0.01	NaN
hCoV-19/USA/FL-USAFSAM-S468/2020	0	0.09	NaN
hCoV-19/USA/FL-USAFSAM-S469/2020	0	0.36	NaN
hCoV-19/USA/FL-USAFSAM-S491/2020	0	0.35	NaN
hCoV-19/USA/FL-USAFSAM-S523/2020	0	0.27	NaN
hCoV-19/USA/FL-USAFSAM-S584/2020	0	0.14	NaN
hCoV-19/USA/FL-USAFSAM-S613/2020	0	0.12	NaN
hCoV-19/USA/FL-USAFSAM-S648/2020	1	0.54	16.549894
hCoV-19/USA/FL-USAFSAM-S682/2020	0	0.28	25.387602
hCoV-19/USA/FL-USAFSAM-S705/2020	0	0.07	21.517096
hCoV-19/USA/FL-USAFSAM-S768/2020	0	0.15	18.24726
hCoV-19/USA/GA-USAFSAM-S0007/2021	0	0.23	23.896786
hCoV-19/USA/GA-USAFSAM-S0008/2021	0	0.21	26.768703
hCoV-19/USA/GA-USAFSAM-S0017/2021	0	0.19	23.06099
hCoV-19/USA/GA-USAFSAM-S0024/2021	1	0.68	15.15921
hCoV-19/USA/GA-USAFSAM-S0027/2021	0	0.15	14.132012
hCoV-19/USA/GA-USAFSAM-S0028/2021	0	0.23	22.308025
hCoV-19/USA/GA-USAFSAM-S0042/2021	0	0.13	23.880135
hCoV-19/USA/GA-USAFSAM-S0043/2021	0	0.34	19.53597
hCoV-19/USA/GA-USAFSAM-S0065/2021	0	0.23	27.971937
hCoV-19/USA/GA-USAFSAM-S0077/2021	0	0.08	18.806627
hCoV-19/USA/GA-USAFSAM-S0087/2021	0	0.48	15.669959
hCoV-19/USA/GA-USAFSAM-S0095/2021	0	0.17	24.670336
hCoV-19/USA/GA-USAFSAM-S0099/2021	0	0.27	23.827477
hCoV-19/USA/GA-USAFSAM-S0105/2021	0	0.2	25.87898
hCoV-19/USA/GA-USAFSAM-S0171/2021	0	0.26	24.446367
hCoV-19/USA/GA-USAFSAM-S0187/2021	0	0.05	29.530624
hCoV-19/USA/GA-USAFSAM-S0225/2021	0	0.1	14.860175
hCoV-19/USA/GA-USAFSAM-S0226/2021	0	0.3	20.533823
hCoV-19/USA/GA-USAFSAM-S0227/2021	0	0.1	14.861651
hCoV-19/USA/GA-USAFSAM-S0232/2021	0	0.2	17.902182
hCoV-19/USA/GA-USAFSAM-S0233/2021	0	0.28	27.9587
hCoV-19/USA/GA-USAFSAM-S0234/2021	0	0.36	26.639652
hCoV-19/USA/GA-USAFSAM-S0235/2021	0	0.29	12.16998
hCoV-19/USA/GA-USAFSAM-S0260/2021	0	0.2	30.515524
hCoV-19/USA/GA-USAFSAM-S0512/2021	0	0.19	19.655779
hCoV-19/USA/GA-USAFSAM-S0514/2021	0	0.28	24.415474
hCoV-19/USA/GA-USAFSAM-S0515/2021	0	0.41	28.10444
hCoV-19/USA/GA-USAFSAM-S0516/2021	1	0.57	14.809996
hCoV-19/USA/GA-USAFSAM-S0521/2021	0	0.16	15.737362
hCoV-19/USA/GA-USAFSAM-S0522/2021	0	0.36	14.978276
hCoV-19/USA/GA-USAFSAM-S0523/2021	0	0.35	16.670483
hCoV-19/USA/GA-USAFSAM-S0529/2021	1	0.68	22.251951
hCoV-19/USA/GA-USAFSAM-S0574/2021	0	0.11	22.68929
hCoV-19/USA/GA-USAFSAM-S0575/2021	0	0.22	29.042395
hCoV-19/USA/GA-USAFSAM-S0576/2021	0	0.17	25.920921
hCoV-19/USA/GA-USAFSAM-S0577/2021	0	0.03	24.85026
hCoV-19/USA/GA-USAFSAM-S0675/2021	0	0.3	18.686064
hCoV-19/USA/GA-USAFSAM-S0688/2021	1	0.65	13.2367115
hCoV-19/USA/GA-USAFSAM-S0696/2021	0	0.35	22.374964
hCoV-19/USA/GA-USAFSAM-S0733/2021	0	0.46	30.373596
hCoV-19/USA/GA-USAFSAM-S102/2020	0	0.11	NaN
hCoV-19/USA/GA-USAFSAM-S1090/2021	0	0.07	18.228006
hCoV-19/USA/GA-USAFSAM-S1391/2021	0	0.15	35.972305
hCoV-19/USA/GA-USAFSAM-S198/2020	0	0.16	NaN
hCoV-19/USA/GA-USAFSAM-S228/2020	0	0.16	NaN
hCoV-19/USA/GA-USAFSAM-S274/2020	0	0.2	NaN
hCoV-19/USA/GA-USAFSAM-S301/2020	0	0.12	NaN
hCoV-19/USA/GA-USAFSAM-S336/2020	0	0.1	NaN
hCoV-19/USA/GA-USAFSAM-S337/2020	0	0	NaN
hCoV-19/USA/GA-USAFSAM-S369/2020	0	0.1	NaN
hCoV-19/USA/GA-USAFSAM-S370/2020	0	0.28	NaN
hCoV-19/USA/GA-USAFSAM-S397/2020	0	0.1	NaN
hCoV-19/USA/GA-USAFSAM-S492/2020	0	0.21	NaN
hCoV-19/USA/GA-USAFSAM-S508/2020	0	0.08	NaN
hCoV-19/USA/GA-USAFSAM-S524/2020	0	0.28	NaN
hCoV-19/USA/GA-USAFSAM-S533/2020	0	0.28	NaN
hCoV-19/USA/GA-USAFSAM-S655/2020	0	0.14	27.127748
hCoV-19/USA/GA-USAFSAM-S723/2020	0	0.32	23.041851
hCoV-19/USA/GA-USAFSAM-S769/2020	1	0.57	30.178322
hCoV-19/USA/GA-USAFSAM-S809/2020	0	0	33.387577
hCoV-19/USA/ID-USAFSAM-S0032/2021	0	0.28	15.579404
hCoV-19/USA/ID-USAFSAM-S0619/2021	0	0.32	18.04855
hCoV-19/USA/ID-USAFSAM-S1280/2021	0	0.12	16.881199
hCoV-19/USA/ID-USAFSAM-S1285/2021	0	0.09	24.634214
hCoV-19/USA/ID-USAFSAM-S1388/2021	0	0.33	NaN
hCoV-19/USA/ID-USAFSAM-S1389/2021	0	0.17	NaN
hCoV-19/USA/ID-USAFSAM-S1395/2021	0	0.28	19.291801
hCoV-19/USA/ID-USAFSAM-S144/2020	0	0.14	NaN
hCoV-19/USA/ID-USAFSAM-S145/2020	0	0.25	NaN
hCoV-19/USA/ID-USAFSAM-S184/2020	0	0.43	NaN
hCoV-19/USA/ID-USAFSAM-S200/2020	0	0.29	NaN
hCoV-19/USA/ID-USAFSAM-S201/2020	0	0.12	NaN
hCoV-19/USA/ID-USAFSAM-S255/2020	0	0.34	NaN
hCoV-19/USA/ID-USAFSAM-S303/2020	0	0.42	NaN
hCoV-19/USA/ID-USAFSAM-S338/2020	0	0.12	NaN
hCoV-19/USA/ID-USAFSAM-S339/2020	0	0.41	NaN
hCoV-19/USA/ID-USAFSAM-S371/2020	0	0.33	NaN
hCoV-19/USA/ID-USAFSAM-S372/2020	0	0.14	NaN
hCoV-19/USA/ID-USAFSAM-S470/2020	0	0	NaN
hCoV-19/USA/ID-USAFSAM-S475/2020	0	0.09	NaN
hCoV-19/USA/ID-USAFSAM-S484/2020	0	0.3	NaN
hCoV-19/USA/ID-USAFSAM-S509/2020	0	0.39	NaN
hCoV-19/USA/ID-USAFSAM-S528/2020	0	0.43	NaN
hCoV-19/USA/ID-USAFSAM-S630/2020	0	0.3	24.574871
hCoV-19/USA/ID-USAFSAM-S662/2020	0	0.46	13.430617
hCoV-19/USA/ID-USAFSAM-S669/2020	0	0.45	NaN
hCoV-19/USA/IL-USAFSAM-S0073/2021	0	0.18	23.56065
hCoV-19/USA/IL-USAFSAM-S0088/2021	0	0.15	31.099085
hCoV-19/USA/IL-USAFSAM-S0339/2021	0	0.38	20.684114
hCoV-19/USA/IL-USAFSAM-S0343/2021	1	0.54	24.613113
hCoV-19/USA/IL-USAFSAM-S0554/2021	0	0.16	26.932587
hCoV-19/USA/IL-USAFSAM-S0556/2021	0	0.08	13.932844
hCoV-19/USA/IL-USAFSAM-S0557/2021	0	0.29	17.541828
hCoV-19/USA/IL-USAFSAM-S0561/2021	0	0.46	14.270426
hCoV-19/USA/IL-USAFSAM-S0562/2021	0	0.18	28.877111
hCoV-19/USA/IL-USAFSAM-S0563/2021	0	0.06	28.160513
hCoV-19/USA/IL-USAFSAM-S0569/2021	0	0.09	20.898418
hCoV-19/USA/IL-USAFSAM-S0572/2021	0	0	28.72884
hCoV-19/USA/IL-USAFSAM-S0614/2021	0	0.17	23.80626
hCoV-19/USA/IL-USAFSAM-S0617/2021	0	0.13	25.327671
hCoV-19/USA/IL-USAFSAM-S0641/2021	0	0.08	16.868883
hCoV-19/USA/IL-USAFSAM-S0645/2021	0	0.32	24.45555
hCoV-19/USA/IL-USAFSAM-S0667/2021	0	0.08	29.194109
hCoV-19/USA/IL-USAFSAM-S0689/2021	0	0.13	28.580486
hCoV-19/USA/IL-USAFSAM-S0909/2021	0	0.14	12.440591
hCoV-19/USA/IL-USAFSAM-S0917/2021	0	0.06	18.886374
hCoV-19/USA/IL-USAFSAM-S0923/2021	0	0.11	10.608651
hCoV-19/USA/IL-USAFSAM-S0924/2021	0	0.1	12.103916
hCoV-19/USA/IL-USAFSAM-S0931/2021	0	0.09	13.363164
hCoV-19/USA/IL-USAFSAM-S0932/2021	0	0.08	21.4411
hCoV-19/USA/IL-USAFSAM-S0933/2021	0	0.11	15.0168705
hCoV-19/USA/IL-USAFSAM-S113/2020	0	0.35	NaN
hCoV-19/USA/IL-USAFSAM-S119/2020	0	0.1	NaN
hCoV-19/USA/IL-USAFSAM-S1249/2021	0	0.21	15.810115
hCoV-19/USA/IL-USAFSAM-S1250/2021	0	0.08	30.28899
hCoV-19/USA/IL-USAFSAM-S1251/2021	0	0.11	32.483913
hCoV-19/USA/IL-USAFSAM-S1324/2021	0	0.1	15.704864
hCoV-19/USA/IL-USAFSAM-S153/2020	0	0.13	NaN
hCoV-19/USA/IL-USAFSAM-S202/2020	0	0.22	NaN
hCoV-19/USA/IL-USAFSAM-S229/2020	0	0.11	NaN
hCoV-19/USA/IL-USAFSAM-S230/2020	0	0.08	NaN
hCoV-19/USA/IL-USAFSAM-S277/2020	0	0.07	NaN
hCoV-19/USA/IL-USAFSAM-S278/2020	0	0.15	NaN
hCoV-19/USA/IL-USAFSAM-S304/2020	0	0	NaN
hCoV-19/USA/IL-USAFSAM-S305/2020	0	0.1	NaN
hCoV-19/USA/IL-USAFSAM-S340/2020	0	0.16	NaN
hCoV-19/USA/IL-USAFSAM-S341/2020	1	0.52	NaN
hCoV-19/USA/IL-USAFSAM-S373/2020	0	0.07	NaN
hCoV-19/USA/IL-USAFSAM-S401/2020	0	0.02	NaN
hCoV-19/USA/IL-USAFSAM-S510/2020	0	0.11	NaN
hCoV-19/USA/IL-USAFSAM-S521/2020	0	0.09	NaN
hCoV-19/USA/IL-USAFSAM-S609/2020	0	0.25	NaN
hCoV-19/USA/IL-USAFSAM-S633/2020	0	0.13	26.127691
hCoV-19/USA/IL-USAFSAM-S668/2020	0	0.31	13.97488
hCoV-19/USA/IL-USAFSAM-S814/2020	0	0.16	32.375607
hCoV-19/USA/KS-USAFSAM-S0014/2021	0	0.3	10.086809
hCoV-19/USA/KS-USAFSAM-S0047/2021	1	0.57	21.30514
hCoV-19/USA/KS-USAFSAM-S0085/2021	0	0.28	21.942015
hCoV-19/USA/KS-USAFSAM-S0102/2021	0	0.49	22.604004
hCoV-19/USA/KS-USAFSAM-S0113/2021	0	0.3	12.516133
hCoV-19/USA/KS-USAFSAM-S0114/2021	0	0.35	17.623003
hCoV-19/USA/KS-USAFSAM-S0115/2021	0	0.49	24.861801
hCoV-19/USA/KS-USAFSAM-S0164/2021	0	0.11	27.475668
hCoV-19/USA/KS-USAFSAM-S0166/2021	0	0.4	16.77453
hCoV-19/USA/KS-USAFSAM-S0167/2021	0	0.3	20.321447
hCoV-19/USA/KS-USAFSAM-S0168/2021	0	0.01	26.584232
hCoV-19/USA/KS-USAFSAM-S0175/2021	0	0.49	22.155972
hCoV-19/USA/KS-USAFSAM-S0193/2021	1	0.75	14.239015
hCoV-19/USA/KS-USAFSAM-S0194/2021	0	0.23	11.29867
hCoV-19/USA/KS-USAFSAM-S0195/2021	0	0.3	17.471678
hCoV-19/USA/KS-USAFSAM-S0196/2021	0	0.32	17.580872
hCoV-19/USA/KS-USAFSAM-S0197/2021	0	0.07	11.752412
hCoV-19/USA/KS-USAFSAM-S0198/2021	0	0.11	10.473846
hCoV-19/USA/KS-USAFSAM-S0199/2021	0	0.48	15.51846
hCoV-19/USA/KS-USAFSAM-S0337/2021	0	0.28	20.374762
hCoV-19/USA/KS-USAFSAM-S0638/2021	0	0.14	19.46063
hCoV-19/USA/KS-USAFSAM-S0647/2021	0	0.29	26.425047
hCoV-19/USA/KS-USAFSAM-S0668/2021	0	0.24	18.687637
hCoV-19/USA/KS-USAFSAM-S0669/2021	0	0.22	29.7279
hCoV-19/USA/KS-USAFSAM-S0670/2021	0	0.17	18.388594
hCoV-19/USA/KS-USAFSAM-S0701/2021	0	0.29	20.030273
hCoV-19/USA/KS-USAFSAM-S0728/2021	0	0.18	26.897541
hCoV-19/USA/KS-USAFSAM-S1246/2021	0	0.09	24.63538
hCoV-19/USA/KS-USAFSAM-S1289/2021	0	0.03	31.790289
hCoV-19/USA/KS-USAFSAM-S1433/2021	0	0.46	25.64477
hCoV-19/USA/KS-USAFSAM-S1434/2021	1	0.63	16.570333
hCoV-19/USA/KS-USAFSAM-S204/2020	0	0.19	NaN
hCoV-19/USA/KS-USAFSAM-S306/2020	0	0.23	NaN
hCoV-19/USA/KS-USAFSAM-S307/2020	0	0.28	NaN
hCoV-19/USA/KS-USAFSAM-S342/2020	0	0.01	NaN
hCoV-19/USA/KS-USAFSAM-S343/2020	0	0	NaN
hCoV-19/USA/KS-USAFSAM-S375/2020	0	0.26	NaN
hCoV-19/USA/KS-USAFSAM-S416/2020	0	0.12	NaN
hCoV-19/USA/KS-USAFSAM-S487/2020	0	0.26	NaN
hCoV-19/USA/KS-USAFSAM-S495/2020	0	0.19	NaN
hCoV-19/USA/KS-USAFSAM-S511/2020	1	0.52	NaN
hCoV-19/USA/KS-USAFSAM-S522/2020	0	0.15	NaN
hCoV-19/USA/KS-USAFSAM-S597/2020	0	0.08	NaN
hCoV-19/USA/KS-USAFSAM-S604/2020	0	0.46	NaN
hCoV-19/USA/KS-USAFSAM-S639/2020	0	0.31	28.515503
hCoV-19/USA/KS-USAFSAM-S650/2020	0	0.12	24.92336
hCoV-19/USA/KS-USAFSAM-S666/2020	0	0.27	16.403652
hCoV-19/USA/KS-USAFSAM-S680/2020	0	0.11	27.986208
hCoV-19/USA/KS-USAFSAM-S689/2020	0	0.39	19.821257
hCoV-19/USA/KS-USAFSAM-S703/2020	0	0.34	21.627989
hCoV-19/USA/KS-USAFSAM-S719/2020	0	0.27	19.271448
hCoV-19/USA/KS-USAFSAM-S726/2020	0	0.36	20.750282
hCoV-19/USA/KS-USAFSAM-S739/2020	0	0.16	15.705218
hCoV-19/USA/LA-USAFSAM-S0026/2021	1	0.54	15.351676
hCoV-19/USA/LA-USAFSAM-S0031/2021	0	0.46	21.882013
hCoV-19/USA/LA-USAFSAM-S0048/2021	0	0.17	23.660015
hCoV-19/USA/LA-USAFSAM-S0072/2021	0	0.12	30.5542
hCoV-19/USA/LA-USAFSAM-S0132/2021	0	0.33	18.868397
hCoV-19/USA/LA-USAFSAM-S0228/2021	0	0.09	26.70531
hCoV-19/USA/LA-USAFSAM-S0366/2021	0	0.23	17.70123
hCoV-19/USA/LA-USAFSAM-S0531/2021	0	0.28	20.564165
hCoV-19/USA/LA-USAFSAM-S0538/2021	0	0.08	18.153936
hCoV-19/USA/LA-USAFSAM-S0539/2021	0	0.1	27.556631
hCoV-19/USA/LA-USAFSAM-S0543/2021	0	0.02	27.765774
hCoV-19/USA/LA-USAFSAM-S205/2020	0	0.3	NaN
hCoV-19/USA/LA-USAFSAM-S206/2020	0	0.1	NaN
hCoV-19/USA/LA-USAFSAM-S231/2020	0	0.29	NaN
hCoV-19/USA/LA-USAFSAM-S257/2020	0	0.43	NaN
hCoV-19/USA/LA-USAFSAM-S308/2020	0	0.1	NaN
hCoV-19/USA/LA-USAFSAM-S344/2020	0	0.23	NaN
hCoV-19/USA/LA-USAFSAM-S402/2020	0	0.12	NaN
hCoV-19/USA/LA-USAFSAM-S476/2020	1	0.57	NaN
hCoV-19/USA/LA-USAFSAM-S485/2020	0	0.34	NaN
hCoV-19/USA/LA-USAFSAM-S496/2020	0	0.11	NaN
hCoV-19/USA/LA-USAFSAM-S512/2020	0	0.42	NaN
hCoV-19/USA/LA-USAFSAM-S527/2020	0	0.4	NaN
hCoV-19/USA/LA-USAFSAM-S728/2020	0	0.29	19.794752
hCoV-19/USA/LA-USAFSAM-S736/2020	0	0.33	19.205204
hCoV-19/USA/MA-USAFSAM-S497/2020	0	0.25	NaN
hCoV-19/USA/ME-USAFSAM-S0334/2021	0	0.06	31.977232
hCoV-19/USA/ME-USAFSAM-S0383/2021	0	0.37	28.738
hCoV-19/USA/MO-USAFSAM-S0336/2021	0	0.11	15.678468
hCoV-19/USA/MO-USAFSAM-S0342/2021	0	0.04	26.278942
hCoV-19/USA/MO-USAFSAM-S0371/2021	0	0.04	29.980736
hCoV-19/USA/MO-USAFSAM-S0600/2021	0	0.11	13.792604
hCoV-19/USA/MO-USAFSAM-S0601/2021	0	0.26	17.393898
hCoV-19/USA/MO-USAFSAM-S0602/2021	0	0.11	17.96956
hCoV-19/USA/MO-USAFSAM-S0642/2021	0	0.12	14.605116
hCoV-19/USA/MO-USAFSAM-S0700/2021	0	0.14	19.6176
hCoV-19/USA/MO-USAFSAM-S0706/2021	0	0.12	18.224947
hCoV-19/USA/MO-USAFSAM-S0707/2021	0	0.29	19.701746
hCoV-19/USA/MO-USAFSAM-S0925/2021	1	0.54	17.033998
hCoV-19/USA/MO-USAFSAM-S0926/2021	0	0.11	15.532626
hCoV-19/USA/MO-USAFSAM-S1330/2021	0	0.45	18.702208
hCoV-19/USA/MO-USAFSAM-S1357/2021	0	0.4	NaN
hCoV-19/USA/MO-USAFSAM-S1423/2021	1	0.7	19.867834
hCoV-19/USA/MO-USAFSAM-S1424/2021	0	0.01	30.255827
hCoV-19/USA/MO-USAFSAM-S1425/2021	0	0.28	17.847107
hCoV-19/USA/MO-USAFSAM-S529/2020	0	0.47	NaN
hCoV-19/USA/MO-USAFSAM-S625/2020	0	0.23	12.420822
hCoV-19/USA/MO-USAFSAM-S643/2020	0	0.13	14.17772
hCoV-19/USA/MO-USAFSAM-S670/2020	0	0.4	18.913536
hCoV-19/USA/MO-USAFSAM-S709/2020	0	0.35	15.679875
hCoV-19/USA/MS-USAFSAM-S0016/2021	0	0.47	17.697315
hCoV-19/USA/MS-USAFSAM-S0034/2021	0	0.31	20.661097
hCoV-19/USA/MS-USAFSAM-S0052/2021	0	0.14	14.893325
hCoV-19/USA/MS-USAFSAM-S0075/2021	0	0.28	15.181
hCoV-19/USA/MS-USAFSAM-S0094/2021	0	0.14	20.340246
hCoV-19/USA/MS-USAFSAM-S0117/2021	0	0.09	15.287104
hCoV-19/USA/MS-USAFSAM-S0143/2021	1	0.5	17.93226
hCoV-19/USA/MS-USAFSAM-S0155/2021	1	0.68	25.031172
hCoV-19/USA/MS-USAFSAM-S0156/2021	0	0.31	25.230711
hCoV-19/USA/MS-USAFSAM-S0210/2021	0	0.39	13.523559
hCoV-19/USA/MS-USAFSAM-S0211/2021	0	0.27	24.825962
hCoV-19/USA/MS-USAFSAM-S0212/2021	1	0.53	16.217125
hCoV-19/USA/MS-USAFSAM-S0213/2021	0	0.17	18.857752
hCoV-19/USA/MS-USAFSAM-S0214/2021	0	0.25	14.433474
hCoV-19/USA/MS-USAFSAM-S0215/2021	0	0.14	18.512783
hCoV-19/USA/MS-USAFSAM-S0216/2021	0	0.26	17.00514
hCoV-19/USA/MS-USAFSAM-S0217/2021	0	0.14	22.547222
hCoV-19/USA/MS-USAFSAM-S0264/2021	0	0.41	16.493338
hCoV-19/USA/MS-USAFSAM-S0286/2021	0	0.09	19.768517
hCoV-19/USA/MS-USAFSAM-S0297/2021	0	0.28	13.175822
hCoV-19/USA/MS-USAFSAM-S0679/2021	0	0.31	19.618097
hCoV-19/USA/MS-USAFSAM-S0680/2021	0	0.29	14.319527
hCoV-19/USA/MS-USAFSAM-S0681/2021	0	0.39	20.173725
hCoV-19/USA/MS-USAFSAM-S0690/2021	0	0.23	19.92462
hCoV-19/USA/MS-USAFSAM-S0691/2021	0	0.29	16.874107
hCoV-19/USA/MS-USAFSAM-S0729/2021	0	0.32	22.897781
hCoV-19/USA/MS-USAFSAM-S0731/2021	0	0.21	27.713543
hCoV-19/USA/MS-USAFSAM-S0732/2021	0	0.33	18.186352
hCoV-19/USA/MS-USAFSAM-S1080/2021	0	0.2	18.561152
hCoV-19/USA/MS-USAFSAM-S1081/2021	0	0.35	15.937831
hCoV-19/USA/MS-USAFSAM-S1240/2021	0	0.14	25.727627
hCoV-19/USA/MS-USAFSAM-S1241/2021	1	0.55	13.535684
hCoV-19/USA/MS-USAFSAM-S1242/2021	1	0.66	19.820898
hCoV-19/USA/MS-USAFSAM-S1260/2021	0	0.4	14.772104
hCoV-19/USA/MS-USAFSAM-S1261/2021	0	0.42	16.754553
hCoV-19/USA/MS-USAFSAM-S1263/2021	0	0.35	18.60097
hCoV-19/USA/MS-USAFSAM-S1264/2021	0	0.41	16.515043
hCoV-19/USA/MS-USAFSAM-S1265/2021	0	0.31	15.567298
hCoV-19/USA/MS-USAFSAM-S1283/2021	0	0.31	14.735642
hCoV-19/USA/MS-USAFSAM-S1293/2021	0	0.31	17.580275
hCoV-19/USA/MS-USAFSAM-S1317/2021	0	0.22	NaN
hCoV-19/USA/MS-USAFSAM-S1327/2021	0	0.25	23.68355
hCoV-19/USA/MS-USAFSAM-S1328/2021	0	0.16	13.67459
hCoV-19/USA/MS-USAFSAM-S1350/2021	0	0.45	NaN
hCoV-19/USA/MS-USAFSAM-S1351/2021	0	0.32	NaN
hCoV-19/USA/MS-USAFSAM-S1352/2021	0	0.22	NaN
hCoV-19/USA/MS-USAFSAM-S1353/2021	0	0.28	NaN
hCoV-19/USA/MS-USAFSAM-S1354/2021	0	0.33	NaN
hCoV-19/USA/MS-USAFSAM-S1374/2021	0	0.42	NaN
hCoV-19/USA/MS-USAFSAM-S1435/2021	0	0.34	17.749622
hCoV-19/USA/MS-USAFSAM-S208/2020	0	0.13	NaN
hCoV-19/USA/MS-USAFSAM-S209/2020	0	0.28	NaN
hCoV-19/USA/MS-USAFSAM-S233/2020	0	0.31	NaN
hCoV-19/USA/MS-USAFSAM-S234/2020	0	0.41	NaN
hCoV-19/USA/MS-USAFSAM-S258/2020	0	0.32	NaN
hCoV-19/USA/MS-USAFSAM-S259/2020	0	0.32	NaN
hCoV-19/USA/MS-USAFSAM-S281/2020	0	0.31	NaN
hCoV-19/USA/MS-USAFSAM-S309/2020	0	0.33	NaN
hCoV-19/USA/MS-USAFSAM-S310/2020	0	0.26	NaN
hCoV-19/USA/MS-USAFSAM-S345/2020	0	0.13	NaN
hCoV-19/USA/MS-USAFSAM-S376/2020	0	0.16	NaN
hCoV-19/USA/MS-USAFSAM-S498/2020	0	0	NaN
hCoV-19/USA/MS-USAFSAM-S579/2020	0	0.11	NaN
hCoV-19/USA/MS-USAFSAM-S606/2020	0	0.05	NaN
hCoV-19/USA/MS-USAFSAM-S616/2020	0	0.16	NaN
hCoV-19/USA/MS-USAFSAM-S631/2020	0	0.28	16.753927
hCoV-19/USA/MS-USAFSAM-S698/2020	0	0.41	19.897352
hCoV-19/USA/MS-USAFSAM-S715/2020	0	0.24	23.365252
hCoV-19/USA/MT-USAFSAM-S0025/2021	0	0.15	20.872154
hCoV-19/USA/MT-USAFSAM-S0081/2021	0	0.07	23.604483
hCoV-19/USA/MT-USAFSAM-S0127/2021	0	0.15	21.502459
hCoV-19/USA/MT-USAFSAM-S0128/2021	0	0.31	20.92413
hCoV-19/USA/MT-USAFSAM-S0129/2021	0	0.19	17.234804
hCoV-19/USA/MT-USAFSAM-S0130/2021	0	0.33	24.288185
hCoV-19/USA/MT-USAFSAM-S0131/2021	0	0.18	24.07378
hCoV-19/USA/MT-USAFSAM-S0160/2021	0	0.3	15.07793
hCoV-19/USA/MT-USAFSAM-S0597/2021	0	0.17	29.280058
hCoV-19/USA/MT-USAFSAM-S0663/2021	0	0.34	20.402964
hCoV-19/USA/MT-USAFSAM-S1115/2021	0	0.21	16.645315
hCoV-19/USA/MT-USAFSAM-S1116/2021	0	0.06	15.370254
hCoV-19/USA/MT-USAFSAM-S1231/2021	0	0.19	26.82319
hCoV-19/USA/MT-USAFSAM-S1270/2021	0	0.43	15.804494
hCoV-19/USA/MT-USAFSAM-S1338/2021	0	0.23	NaN
hCoV-19/USA/MT-USAFSAM-S235/2020	0	0.1	NaN
hCoV-19/USA/MT-USAFSAM-S477/2020	0	0.16	NaN
hCoV-19/USA/MT-USAFSAM-S513/2020	0	0.11	NaN
hCoV-19/USA/MT-USAFSAM-S583/2020	0	0.12	NaN
hCoV-19/USA/MT-USAFSAM-S605/2020	1	0.52	NaN
hCoV-19/USA/MT-USAFSAM-S615/2020	0	0.3	NaN
hCoV-19/USA/MT-USAFSAM-S622/2020	0	0.06	27.445751
hCoV-19/USA/MT-USAFSAM-S677/2020	0	0.37	15.230623
hCoV-19/USA/MT-USAFSAM-S685/2020	0	0.41	16.900558
hCoV-19/USA/MT-USAFSAM-S699/2020	0	0.28	17.142765
hCoV-19/USA/MT-USAFSAM-S716/2020	0	0.35	17.317467
hCoV-19/USA/NC-USAFSAM-S0005/2021	0	0.12	19.755093
hCoV-19/USA/NC-USAFSAM-S0015/2021	1	0.69	11.407194
hCoV-19/USA/NC-USAFSAM-S0018/2021	1	0.53	22.528793
hCoV-19/USA/NC-USAFSAM-S0111/2021	0	0.23	19.92727
hCoV-19/USA/NC-USAFSAM-S0116/2021	0	0.17	17.104742
hCoV-19/USA/NC-USAFSAM-S0118/2021	1	0.6	12.803165
hCoV-19/USA/NC-USAFSAM-S0200/2021	1	0.7	13.536535
hCoV-19/USA/NC-USAFSAM-S0201/2021	0	0.29	12.800184
hCoV-19/USA/NC-USAFSAM-S0202/2021	0	0.28	21.324823
hCoV-19/USA/NC-USAFSAM-S0203/2021	0	0.1	20.393074
hCoV-19/USA/NC-USAFSAM-S0204/2021	0	0.29	23.71065
hCoV-19/USA/NC-USAFSAM-S0206/2021	0	0.34	17.586325
hCoV-19/USA/NC-USAFSAM-S0207/2021	0	0.45	13.733837
hCoV-19/USA/NC-USAFSAM-S0208/2021	1	0.52	11.337737
hCoV-19/USA/NC-USAFSAM-S0209/2021	0	0.37	14.732981
hCoV-19/USA/NC-USAFSAM-S0218/2021	0	0.32	11.868958
hCoV-19/USA/NC-USAFSAM-S0219/2021	0	0.06	19.416824
hCoV-19/USA/NC-USAFSAM-S0220/2021	0	0.29	16.85096
hCoV-19/USA/NC-USAFSAM-S0372/2021	0	0.08	28.289658
hCoV-19/USA/NC-USAFSAM-S0606/2021	0	0.09	29.905014
hCoV-19/USA/NC-USAFSAM-S0607/2021	0	0.19	23.897247
hCoV-19/USA/NC-USAFSAM-S0609/2021	0	0.24	20.139519
hCoV-19/USA/NC-USAFSAM-S0740/2021	0	0.29	14.275118
hCoV-19/USA/NC-USAFSAM-S1204/2020	0	0.35	17.439377
hCoV-19/USA/NC-USAFSAM-S1205/2020	0	0.12	14.510002
hCoV-19/USA/NC-USAFSAM-S1236/2021	0	0.41	19.562275
hCoV-19/USA/NC-USAFSAM-S124/2020	0	0.48	NaN
hCoV-19/USA/NC-USAFSAM-S1244/2021	0	0.39	18.614206
hCoV-19/USA/NC-USAFSAM-S1274/2021	0	0.09	22.320633
hCoV-19/USA/NC-USAFSAM-S1287/2021	0	0.47	18.254044
hCoV-19/USA/NC-USAFSAM-S1288/2021	0	0.09	15.5027075
hCoV-19/USA/NC-USAFSAM-S1319/2021	0	0.41	NaN
hCoV-19/USA/NC-USAFSAM-S1326/2021	0	0.31	14.295988
hCoV-19/USA/NC-USAFSAM-S1335/2021	0	0.12	NaN
hCoV-19/USA/NC-USAFSAM-S1358/2021	0	0.34	NaN
hCoV-19/USA/NC-USAFSAM-S1359/2021	0	0.22	NaN
hCoV-19/USA/NC-USAFSAM-S1360/2021	0	0.18	NaN
hCoV-19/USA/NC-USAFSAM-S1385/2021	0	0.37	NaN
hCoV-19/USA/NC-USAFSAM-S1420/2021	0	0.39	15.845445
hCoV-19/USA/NC-USAFSAM-S1421/2021	0	0.35	19.87166
hCoV-19/USA/NC-USAFSAM-S1422/2021	0	0.02	28.523634
hCoV-19/USA/NC-USAFSAM-S187/2020	0	0.14	NaN
hCoV-19/USA/NC-USAFSAM-S211/2020	0	0.11	NaN
hCoV-19/USA/NC-USAFSAM-S212/2020	0	0.11	NaN
hCoV-19/USA/NC-USAFSAM-S238/2020	0	0.1	NaN
hCoV-19/USA/NC-USAFSAM-S239/2020	0	0.11	NaN
hCoV-19/USA/NC-USAFSAM-S261/2020	0	0.1	NaN
hCoV-19/USA/NC-USAFSAM-S262/2020	0	0.12	NaN
hCoV-19/USA/NC-USAFSAM-S285/2020	0	0.29	NaN
hCoV-19/USA/NC-USAFSAM-S286/2020	0	0.31	NaN
hCoV-19/USA/NC-USAFSAM-S314/2020	0	0.13	NaN
hCoV-19/USA/NC-USAFSAM-S315/2020	0	0.11	NaN
hCoV-19/USA/NC-USAFSAM-S349/2020	0	0.3	NaN
hCoV-19/USA/NC-USAFSAM-S379/2020	0	0.23	NaN
hCoV-19/USA/NC-USAFSAM-S380/2020	0	0.12	NaN
hCoV-19/USA/NC-USAFSAM-S405/2020	0	0.12	NaN
hCoV-19/USA/NC-USAFSAM-S406/2020	0	0.27	NaN
hCoV-19/USA/NC-USAFSAM-S418/2020	0	0.25	NaN
hCoV-19/USA/NC-USAFSAM-S419/2020	0	0.42	NaN
hCoV-19/USA/NC-USAFSAM-S465/2020	0	0.16	NaN
hCoV-19/USA/NC-USAFSAM-S478/2020	0	0.27	NaN
hCoV-19/USA/NC-USAFSAM-S479/2020	0	0.38	NaN
hCoV-19/USA/NC-USAFSAM-S499/2020	0	0.31	NaN
hCoV-19/USA/NC-USAFSAM-S519/2020	0	0.19	NaN
hCoV-19/USA/NC-USAFSAM-S530/2020	0	0.25	NaN
hCoV-19/USA/NC-USAFSAM-S531/2020	0	0.31	NaN
hCoV-19/USA/NC-USAFSAM-S532/2020	0	0.17	NaN
hCoV-19/USA/NC-USAFSAM-S588/2020	0	0.16	NaN
hCoV-19/USA/NC-USAFSAM-S596/2020	0	0.32	NaN
hCoV-19/USA/NC-USAFSAM-S618/2020	0	0.29	16.319784
hCoV-19/USA/NC-USAFSAM-S623/2020	0	0.05	20.195488
hCoV-19/USA/NC-USAFSAM-S624/2020	0	0.14	31.209238
hCoV-19/USA/NC-USAFSAM-S644/2020	0	0.04	14.956014
hCoV-19/USA/NC-USAFSAM-S664/2020	0	0.35	15.612745
hCoV-19/USA/NC-USAFSAM-S672/2020	0	0.34	16.413063
hCoV-19/USA/NC-USAFSAM-S692/2020	0	0.1	22.625908
hCoV-19/USA/NC-USAFSAM-S693/2020	0	0.4	12.612083
hCoV-19/USA/NC-USAFSAM-S694/2020	0	0.1	15.875629
hCoV-19/USA/NC-USAFSAM-S704/2020	0	0.22	23.559332
hCoV-19/USA/NC-USAFSAM-S711/2020	0	0.4	18.339031
hCoV-19/USA/NC-USAFSAM-S712/2020	0	0.12	13.529069
hCoV-19/USA/NC-USAFSAM-S738/2020	0	0.28	15.811329
hCoV-19/USA/NC-USAFSAM-S775/2020	0	0.4	31.271801
hCoV-19/USA/ND-USAFSAM-S0012/2021	1	0.54	18.184582
hCoV-19/USA/ND-USAFSAM-S0069/2021	0	0.4	16.7303
hCoV-19/USA/ND-USAFSAM-S0083/2021	0	0.11	24.912846
hCoV-19/USA/ND-USAFSAM-S0100/2021	0	0.1	22.75521
hCoV-19/USA/ND-USAFSAM-S0107/2021	0	0.46	18.113792
hCoV-19/USA/ND-USAFSAM-S0108/2021	0	0.3	26.667707
hCoV-19/USA/ND-USAFSAM-S0173/2021	0	0.32	14.205525
hCoV-19/USA/ND-USAFSAM-S0191/2021	0	0.21	22.467453
hCoV-19/USA/ND-USAFSAM-S0192/2021	0	0.32	19.778664
hCoV-19/USA/ND-USAFSAM-S0592/2021	0	0.18	25.227335
hCoV-19/USA/ND-USAFSAM-S0593/2021	1	0.54	15.04066
hCoV-19/USA/ND-USAFSAM-S0595/2021	0	0.32	16.282808
hCoV-19/USA/ND-USAFSAM-S0620/2021	0	0.19	17.356714
hCoV-19/USA/ND-USAFSAM-S0711/2021	0	0.25	26.22259
hCoV-19/USA/ND-USAFSAM-S1245/2021	1	0.66	25.644869
hCoV-19/USA/ND-USAFSAM-S1334/2021	0	0.32	NaN
hCoV-19/USA/ND-USAFSAM-S1342/2021	0	0.12	NaN
hCoV-19/USA/ND-USAFSAM-S1343/2021	0	0.14	NaN
hCoV-19/USA/ND-USAFSAM-S1383/2021	0	0.4	NaN
hCoV-19/USA/ND-USAFSAM-S1384/2021	0	0.28	NaN
hCoV-19/USA/ND-USAFSAM-S1393/2021	0	0.21	22.13356
hCoV-19/USA/ND-USAFSAM-S1401/2021	0	0.12	23.573204
hCoV-19/USA/ND-USAFSAM-S1408/2021	0	0.2	20.369642
hCoV-19/USA/ND-USAFSAM-S1418/2021	0	0.33	17.612822
hCoV-19/USA/ND-USAFSAM-S1419/2021	0	0.23	18.73059
hCoV-19/USA/ND-USAFSAM-S1444/2021	0	0.17	23.189571
hCoV-19/USA/ND-USAFSAM-S240/2020	0	0.19	NaN
hCoV-19/USA/ND-USAFSAM-S263/2020	0	0.19	NaN
hCoV-19/USA/ND-USAFSAM-S287/2020	0	0.19	NaN
hCoV-19/USA/ND-USAFSAM-S316/2020	0	0.11	NaN
hCoV-19/USA/ND-USAFSAM-S351/2020	0	0.22	NaN
hCoV-19/USA/ND-USAFSAM-S352/2020	0	0.15	NaN
hCoV-19/USA/ND-USAFSAM-S381/2020	0	0	NaN
hCoV-19/USA/ND-USAFSAM-S471/2020	0	0.22	NaN
hCoV-19/USA/ND-USAFSAM-S536/2020	0	0.3	32.548763
hCoV-19/USA/ND-USAFSAM-S598/2020	0	0.21	NaN
hCoV-19/USA/ND-USAFSAM-S610/2020	0	0.31	26.639296
hCoV-19/USA/ND-USAFSAM-S645/2020	0	0.29	13.517048
hCoV-19/USA/ND-USAFSAM-S656/2020	0	0.28	17.751339
hCoV-19/USA/ND-USAFSAM-S707/2020	0	0.3	18.39926
hCoV-19/USA/ND-USAFSAM-S714/2020	0	0.18	23.166842
hCoV-19/USA/NE-USAFSAM-S0045/2021	1	0.88	10.349721
hCoV-19/USA/NE-USAFSAM-S0050/2021	0	0.37	17.090883
hCoV-19/USA/NE-USAFSAM-S0061/2021	0	0.14	12.165092
hCoV-19/USA/NE-USAFSAM-S0076/2021	0	0.09	13.595331
hCoV-19/USA/NE-USAFSAM-S0089/2021	0	0.06	19.672937
hCoV-19/USA/NE-USAFSAM-S0126/2021	0	0.19	29.059528
hCoV-19/USA/NE-USAFSAM-S0145/2021	0	0.1	15.701077
hCoV-19/USA/NE-USAFSAM-S0157/2021	0	0.27	27.482239
hCoV-19/USA/NE-USAFSAM-S0169/2021	0	0.36	15.58203
hCoV-19/USA/NE-USAFSAM-S0170/2021	0	0.38	17.691635
hCoV-19/USA/NE-USAFSAM-S0222/2021	0	0.12	13.831786
hCoV-19/USA/NE-USAFSAM-S0223/2021	0	0.09	12.117607
hCoV-19/USA/NE-USAFSAM-S0230/2021	1	0.81	13.837785
hCoV-19/USA/NE-USAFSAM-S0237/2021	1	0.63	12.188643
hCoV-19/USA/NE-USAFSAM-S0238/2021	0	0.1	15.823196
hCoV-19/USA/NE-USAFSAM-S0335/2021	0	0.39	30.38598
hCoV-19/USA/NE-USAFSAM-S0519/2021	0	0.41	23.231375
hCoV-19/USA/NE-USAFSAM-S0622/2021	0	0.41	22.232588
hCoV-19/USA/NE-USAFSAM-S0623/2021	0	0.33	18.702986
hCoV-19/USA/NE-USAFSAM-S0628/2021	0	0.28	17.251156
hCoV-19/USA/NE-USAFSAM-S0639/2021	0	0.42	12.701502
hCoV-19/USA/NE-USAFSAM-S0671/2021	0	0.16	16.809727
hCoV-19/USA/NE-USAFSAM-S0672/2021	1	0.61	18.62424
hCoV-19/USA/NE-USAFSAM-S0673/2021	0	0.22	28.681047
hCoV-19/USA/NE-USAFSAM-S0674/2021	0	0.15	14.989035
hCoV-19/USA/NE-USAFSAM-S0715/2021	1	0.63	16.967823
hCoV-19/USA/NE-USAFSAM-S0719/2021	0	0.36	15.761957
hCoV-19/USA/NE-USAFSAM-S0722/2021	1	0.65	18.953526
hCoV-19/USA/NE-USAFSAM-S0900/2021	0	0.16	19.763351
hCoV-19/USA/NE-USAFSAM-S0905/2021	0	0.16	14.139421
hCoV-19/USA/NE-USAFSAM-S0906/2021	0	0.28	10.151437
hCoV-19/USA/NE-USAFSAM-S1058/2021	0	0.17	13.883863
hCoV-19/USA/NE-USAFSAM-S1059/2021	0	0.12	16.990828
hCoV-19/USA/NE-USAFSAM-S1065/2021	0	0.11	16.957893
hCoV-19/USA/NE-USAFSAM-S1085/2021	0	0.19	18.411758
hCoV-19/USA/NE-USAFSAM-S1086/2021	0	0.11	13.546878
hCoV-19/USA/NE-USAFSAM-S1088/2021	0	0.15	13.024826
hCoV-19/USA/NE-USAFSAM-S1094/2021	0	0.37	8.967656
hCoV-19/USA/NE-USAFSAM-S1258/2021	0	0.08	30.05881
hCoV-19/USA/NE-USAFSAM-S1337/2021	0	0.4	NaN
hCoV-19/USA/NE-USAFSAM-S1339/2021	0	0.38	NaN
hCoV-19/USA/NE-USAFSAM-S1340/2021	0	0.02	NaN
hCoV-19/USA/NE-USAFSAM-S1349/2021	0	0.41	NaN
hCoV-19/USA/NE-USAFSAM-S1371/2021	0	0.29	NaN
hCoV-19/USA/NE-USAFSAM-S1372/2021	0	0.3	NaN
hCoV-19/USA/NE-USAFSAM-S1375/2021	0	0.3	NaN
hCoV-19/USA/NE-USAFSAM-S1376/2021	0	0.08	NaN
hCoV-19/USA/NE-USAFSAM-S1399/2021	0	0.43	17.212805
hCoV-19/USA/NE-USAFSAM-S1402/2021	0	0.22	26.823448
hCoV-19/USA/NE-USAFSAM-S1413/2021	0	0.17	15.719905
hCoV-19/USA/NE-USAFSAM-S1430/2021	1	0.8	NaN
hCoV-19/USA/NE-USAFSAM-S1431/2021	0	0.16	13.466495
hCoV-19/USA/NE-USAFSAM-S1432/2021	0	0.16	17.581516
hCoV-19/USA/NE-USAFSAM-S1441/2021	0	0.1	23.803415
hCoV-19/USA/NE-USAFSAM-S1442/2021	0	0.39	14.5758505
hCoV-19/USA/NE-USAFSAM-S185/2020	0	0.08	NaN
hCoV-19/USA/NE-USAFSAM-S210/2020	0	0.18	NaN
hCoV-19/USA/NE-USAFSAM-S236/2020	0	0.27	NaN
hCoV-19/USA/NE-USAFSAM-S237/2020	0	0.19	NaN
hCoV-19/USA/NE-USAFSAM-S283/2020	1	0.64	NaN
hCoV-19/USA/NE-USAFSAM-S311/2020	0	0.15	NaN
hCoV-19/USA/NE-USAFSAM-S348/2020	0	0.32	NaN
hCoV-19/USA/NE-USAFSAM-S377/2020	0	0.16	NaN
hCoV-19/USA/NE-USAFSAM-S403/2020	0	0.24	NaN
hCoV-19/USA/NE-USAFSAM-S417/2020	0	0.14	NaN
hCoV-19/USA/NE-USAFSAM-S538/2020	0	0	NaN
hCoV-19/USA/NE-USAFSAM-S586/2020	0	0.16	NaN
hCoV-19/USA/NE-USAFSAM-S603/2020	0	0.47	NaN
hCoV-19/USA/NE-USAFSAM-S619/2020	0	0.41	16.917768
hCoV-19/USA/NE-USAFSAM-S637/2020	0	0.24	12.683821
hCoV-19/USA/NE-USAFSAM-S660/2020	0	0.12	10.521927
hCoV-19/USA/NE-USAFSAM-S671/2020	0	0.2	28.609684
hCoV-19/USA/NE-USAFSAM-S687/2020	0	0.14	17.18653
hCoV-19/USA/NE-USAFSAM-S702/2020	0	0.11	26.3515
hCoV-19/USA/NE-USAFSAM-S733/2020	1	0.55	12.2491
hCoV-19/USA/NJ-USAFSAM-S1294/2021	0	0.21	19.6
hCoV-19/USA/NM-USAFSAM-S0937/2021	0	0.17	NaN
hCoV-19/USA/NM-USAFSAM-S0938/2021	0	0.16	NaN
hCoV-19/USA/NM-USAFSAM-S095/2020	0	0.21	NaN
hCoV-19/USA/NM-USAFSAM-S098/2020	0	0	NaN
hCoV-19/USA/NM-USAFSAM-S118/2020	0	0.12	NaN
hCoV-19/USA/NM-USAFSAM-S313/2020	0	0	NaN
hCoV-19/USA/NM-USAFSAM-S472/2020	0	0.19	NaN
hCoV-19/USA/NM-USAFSAM-S501/2020	1	0.51	NaN
hCoV-19/USA/NM-USAFSAM-S599/2020	0	0.14	NaN
hCoV-19/USA/NY-USAFSAM-S1373/2021	0	0.23	NaN
hCoV-19/USA/OH-USAFSAM-S0006/2021	0	0.11	21.250656
hCoV-19/USA/OH-USAFSAM-S0013/2021	0	0.39	29.31284
hCoV-19/USA/OH-USAFSAM-S0020/2021	0	0.46	19.685373
hCoV-19/USA/OH-USAFSAM-S0021/2021	0	0.24	20.980785
hCoV-19/USA/OH-USAFSAM-S0036/2021	0	0.19	31.10577
hCoV-19/USA/OH-USAFSAM-S0039/2021	0	0.48	20.778208
hCoV-19/USA/OH-USAFSAM-S0040/2021	0	0.17	28.284452
hCoV-19/USA/OH-USAFSAM-S0041/2021	0	0.23	27.662397
hCoV-19/USA/OH-USAFSAM-S0054/2021	0	0.17	23.984308
hCoV-19/USA/OH-USAFSAM-S0055/2021	0	0.4	24.684624
hCoV-19/USA/OH-USAFSAM-S0056/2021	1	0.59	26.122328
hCoV-19/USA/OH-USAFSAM-S0057/2021	0	0.34	19.72977
hCoV-19/USA/OH-USAFSAM-S0058/2021	0	0.19	21.63023
hCoV-19/USA/OH-USAFSAM-S0059/2021	0	0.2	14.309126
hCoV-19/USA/OH-USAFSAM-S0060/2021	0	0.24	15.192452
hCoV-19/USA/OH-USAFSAM-S0062/2021	0	0.17	21.74161
hCoV-19/USA/OH-USAFSAM-S0064/2021	0	0.07	18.079344
hCoV-19/USA/OH-USAFSAM-S0068/2021	0	0.35	11.770233
hCoV-19/USA/OH-USAFSAM-S0071/2021	0	0.34	20.320704
hCoV-19/USA/OH-USAFSAM-S0074/2021	0	0.26	19.808117
hCoV-19/USA/OH-USAFSAM-S0078/2021	0	0.2	17.412022
hCoV-19/USA/OH-USAFSAM-S0079/2021	0	0.27	16.566906
hCoV-19/USA/OH-USAFSAM-S0080/2021	0	0.32	12.674155
hCoV-19/USA/OH-USAFSAM-S0090/2021	0	0.14	18.934767
hCoV-19/USA/OH-USAFSAM-S0091/2021	0	0.29	30.16136
hCoV-19/USA/OH-USAFSAM-S0092/2021	0	0.06	22.62672
hCoV-19/USA/OH-USAFSAM-S0104/2021	0	0.18	22.780535
hCoV-19/USA/OH-USAFSAM-S0109/2021	0	0.32	14.474967
hCoV-19/USA/OH-USAFSAM-S0110/2021	0	0.06	21.734896
hCoV-19/USA/OH-USAFSAM-S0112/2021	0	0.07	27.459728
hCoV-19/USA/OH-USAFSAM-S0120/2021	1	0.55	16.506618
hCoV-19/USA/OH-USAFSAM-S0121/2021	0	0.06	23.760464
hCoV-19/USA/OH-USAFSAM-S0122/2021	0	0.39	19.235294
hCoV-19/USA/OH-USAFSAM-S0123/2021	0	0.19	24.565216
hCoV-19/USA/OH-USAFSAM-S0124/2021	0	0.26	18.541582
hCoV-19/USA/OH-USAFSAM-S0125/2021	1	0.71	16.165318
hCoV-19/USA/OH-USAFSAM-S0134/2021	0	0.08	21.767805
hCoV-19/USA/OH-USAFSAM-S0135/2021	0	0.33	30.101816
hCoV-19/USA/OH-USAFSAM-S0136/2021	0	0.09	17.56914
hCoV-19/USA/OH-USAFSAM-S0138/2021	0	0.14	30.139278
hCoV-19/USA/OH-USAFSAM-S0139/2021	1	0.78	20.635506
hCoV-19/USA/OH-USAFSAM-S0140/2021	0	0.49	17.004492
hCoV-19/USA/OH-USAFSAM-S0144/2021	0	0.39	25.651724
hCoV-19/USA/OH-USAFSAM-S0146/2021	0	0.29	15.766349
hCoV-19/USA/OH-USAFSAM-S0151/2021	0	0.11	12.809677
hCoV-19/USA/OH-USAFSAM-S0152/2021	0	0.09	18.368845
hCoV-19/USA/OH-USAFSAM-S0153/2021	0	0.41	29.681597
hCoV-19/USA/OH-USAFSAM-S0154/2021	1	0.76	20.418224
hCoV-19/USA/OH-USAFSAM-S0158/2021	0	0.31	18.274273
hCoV-19/USA/OH-USAFSAM-S0159/2021	0	0.2	30.459959
hCoV-19/USA/OH-USAFSAM-S0162/2021	0	0.11	18.890259
hCoV-19/USA/OH-USAFSAM-S0163/2021	0	0.17	17.26884
hCoV-19/USA/OH-USAFSAM-S0165/2021	0	0.36	13.544321
hCoV-19/USA/OH-USAFSAM-S0172/2021	0	0.3	11.620001
hCoV-19/USA/OH-USAFSAM-S0181/2021	0	0.19	28.359617
hCoV-19/USA/OH-USAFSAM-S0182/2021	0	0.31	12.874027
hCoV-19/USA/OH-USAFSAM-S0183/2021	0	0.33	14.185265
hCoV-19/USA/OH-USAFSAM-S0184/2021	0	0.19	NaN
hCoV-19/USA/OH-USAFSAM-S0221/2021	0	0.28	21.01735
hCoV-19/USA/OH-USAFSAM-S0229/2021	0	0.08	30.65925
hCoV-19/USA/OH-USAFSAM-S0256/2021	0	0.46	14.920331
hCoV-19/USA/OH-USAFSAM-S0329/2021	1	0.56	16.87502
hCoV-19/USA/OH-USAFSAM-S0331/2021	0	0.24	12.355874
hCoV-19/USA/OH-USAFSAM-S0333/2021	0	0.04	34.940166
hCoV-19/USA/OH-USAFSAM-S0340/2021	1	0.56	23.210098
hCoV-19/USA/OH-USAFSAM-S0356/2021	0	0.17	21.819643
hCoV-19/USA/OH-USAFSAM-S0357/2021	0	0.13	33.17581
hCoV-19/USA/OH-USAFSAM-S0358/2021	0	0.42	16.249378
hCoV-19/USA/OH-USAFSAM-S0359/2021	1	0.75	19.788925
hCoV-19/USA/OH-USAFSAM-S0360/2021	1	0.67	24.464973
hCoV-19/USA/OH-USAFSAM-S0361/2021	0	0.05	26.371422
hCoV-19/USA/OH-USAFSAM-S0362/2021	0	0.22	22.25005
hCoV-19/USA/OH-USAFSAM-S0363/2021	0	0.36	17.044533
hCoV-19/USA/OH-USAFSAM-S0364/2021	0	0.41	27.33666
hCoV-19/USA/OH-USAFSAM-S0365/2021	0	0.27	13.188017
hCoV-19/USA/OH-USAFSAM-S0367/2021	1	0.64	28.368422
hCoV-19/USA/OH-USAFSAM-S0375/2021	0	0.18	18.364521
hCoV-19/USA/OH-USAFSAM-S0376/2021	1	0.5	15.557349
hCoV-19/USA/OH-USAFSAM-S0377/2021	1	0.51	14.217083
hCoV-19/USA/OH-USAFSAM-S0378/2021	0	0.27	14.36013
hCoV-19/USA/OH-USAFSAM-S0379/2021	0	0.1	22.69036
hCoV-19/USA/OH-USAFSAM-S0380/2021	1	0.51	30.870136
hCoV-19/USA/OH-USAFSAM-S0381/2021	1	0.56	32.37981
hCoV-19/USA/OH-USAFSAM-S0382/2021	1	0.52	13.818854
hCoV-19/USA/OH-USAFSAM-S0384/2021	0	0.29	14.718781
hCoV-19/USA/OH-USAFSAM-S0386/2021	0	0.1	25.762556
hCoV-19/USA/OH-USAFSAM-S0387/2021	0	0.28	29.054222
hCoV-19/USA/OH-USAFSAM-S0388/2021	0	0.48	26.888268
hCoV-19/USA/OH-USAFSAM-S0389/2021	1	0.56	21.702162
hCoV-19/USA/OH-USAFSAM-S0390/2021	1	0.58	19.657255
hCoV-19/USA/OH-USAFSAM-S0391/2021	0	0.26	21.750563
hCoV-19/USA/OH-USAFSAM-S0392/2021	0	0.06	16.395107
hCoV-19/USA/OH-USAFSAM-S0528/2021	0	0.45	17.76099
hCoV-19/USA/OH-USAFSAM-S0541/2021	1	0.7	15.64192
hCoV-19/USA/OH-USAFSAM-S0542/2021	0	0.11	25.499912
hCoV-19/USA/OH-USAFSAM-S0546/2021	0	0.16	20.549438
hCoV-19/USA/OH-USAFSAM-S0548/2021	0	0.29	15.218993
hCoV-19/USA/OH-USAFSAM-S0549/2021	1	0.51	16.656582
hCoV-19/USA/OH-USAFSAM-S0571/2021	0	0.07	31.443365
hCoV-19/USA/OH-USAFSAM-S0591/2021	0	0.33	27.683208
hCoV-19/USA/OH-USAFSAM-S0598/2021	0	0.49	26.450897
hCoV-19/USA/OH-USAFSAM-S0631/2021	0	0.46	28.666721
hCoV-19/USA/OH-USAFSAM-S0632/2021	0	0.5	29.757109
hCoV-19/USA/OH-USAFSAM-S0648/2021	0	0.16	12.715977
hCoV-19/USA/OH-USAFSAM-S0649/2021	0	0.24	12.256641
hCoV-19/USA/OH-USAFSAM-S0650/2021	0	0.16	27.707882
hCoV-19/USA/OH-USAFSAM-S0651/2021	0	0.23	13.722149
hCoV-19/USA/OH-USAFSAM-S0652/2021	0	0.27	23.851875
hCoV-19/USA/OH-USAFSAM-S0653/2021	0	0.38	30.211481
hCoV-19/USA/OH-USAFSAM-S0654/2021	0	0.26	28.813269
hCoV-19/USA/OH-USAFSAM-S0655/2021	0	0.07	16.646961
hCoV-19/USA/OH-USAFSAM-S0656/2021	0	0.29	22.708054
hCoV-19/USA/OH-USAFSAM-S0657/2021	1	0.7	12.596725
hCoV-19/USA/OH-USAFSAM-S0658/2021	0	0.44	26.406822
hCoV-19/USA/OH-USAFSAM-S0659/2021	0	0.26	13.487504
hCoV-19/USA/OH-USAFSAM-S0660/2021	0	0.15	25.93744
hCoV-19/USA/OH-USAFSAM-S0662/2021	0	0.49	14.674197
hCoV-19/USA/OH-USAFSAM-S0665/2021	0	0.25	23.845146
hCoV-19/USA/OH-USAFSAM-S0666/2021	0	0.47	22.645515
hCoV-19/USA/OH-USAFSAM-S0676/2021	1	0.51	29.383379
hCoV-19/USA/OH-USAFSAM-S0678/2021	0	0.1	26.501963
hCoV-19/USA/OH-USAFSAM-S0682/2021	0	0.25	17.548363
hCoV-19/USA/OH-USAFSAM-S0683/2021	1	0.63	17.777575
hCoV-19/USA/OH-USAFSAM-S0684/2021	0	0.17	28.26683
hCoV-19/USA/OH-USAFSAM-S0685/2021	0	0.14	16.73532
hCoV-19/USA/OH-USAFSAM-S0686/2021	0	0.22	21.217026
hCoV-19/USA/OH-USAFSAM-S0687/2021	0	0.25	25.80113
hCoV-19/USA/OH-USAFSAM-S0694/2021	0	0.03	15.401555
hCoV-19/USA/OH-USAFSAM-S0695/2021	1	0.61	12.9769125
hCoV-19/USA/OH-USAFSAM-S0704/2021	0	0.17	29.049631
hCoV-19/USA/OH-USAFSAM-S0705/2021	0	0.38	24.473444
hCoV-19/USA/OH-USAFSAM-S0708/2021	0	0.02	16.629423
hCoV-19/USA/OH-USAFSAM-S0709/2021	0	0.03	18.728304
hCoV-19/USA/OH-USAFSAM-S0710/2021	0	0.43	28.092245
hCoV-19/USA/OH-USAFSAM-S0712/2021	0	0.29	20.830593
hCoV-19/USA/OH-USAFSAM-S0713/2021	0	0.37	17.130543
hCoV-19/USA/OH-USAFSAM-S0726/2021	1	0.58	12.615803
hCoV-19/USA/OH-USAFSAM-S0739/2021	0	0.15	23.47091
hCoV-19/USA/OH-USAFSAM-S0741/2021	1	0.55	15.60436
hCoV-19/USA/OH-USAFSAM-S0897/2021	0	0.46	22.000977
hCoV-19/USA/OH-USAFSAM-S0919/2021	0	0.09	19.161896
hCoV-19/USA/OH-USAFSAM-S0927/2021	0	0.2	17.215498
hCoV-19/USA/OH-USAFSAM-S0928/2021	0	0.2	19.38465
hCoV-19/USA/OH-USAFSAM-S0935/2021	0	0.19	16.261791
hCoV-19/USA/OH-USAFSAM-S1051/2021	0	0.46	14.059348
hCoV-19/USA/OH-USAFSAM-S1077/2021	0	0.11	12.511256
hCoV-19/USA/OH-USAFSAM-S1078/2021	0	0.11	16.563404
hCoV-19/USA/OH-USAFSAM-S1089/2021	0	0.07	16.941658
hCoV-19/USA/OH-USAFSAM-S1106/2021	0	0.47	17.702597
hCoV-19/USA/OH-USAFSAM-S1109/2021	0	0.09	17.523056
hCoV-19/USA/OH-USAFSAM-S1117/2021	0	0.09	12.06222
hCoV-19/USA/OH-USAFSAM-S1123/2021	0	0.28	19.549486
hCoV-19/USA/OH-USAFSAM-S1124/2021	1	0.52	11.39245
hCoV-19/USA/OH-USAFSAM-S1223/2021	0	0.14	24.153355
hCoV-19/USA/OH-USAFSAM-S1228/2021	1	0.86	10.427444
hCoV-19/USA/OH-USAFSAM-S1229/2021	0	0.2	30.440203
hCoV-19/USA/OH-USAFSAM-S1233/2021	0	0.46	15.841103
hCoV-19/USA/OH-USAFSAM-S1238/2021	1	0.51	20.900126
hCoV-19/USA/OH-USAFSAM-S1247/2021	1	0.66	11.533418
hCoV-19/USA/OH-USAFSAM-S1248/2021	1	0.59	10.640496
hCoV-19/USA/OH-USAFSAM-S1255/2021	0	0.27	19.878836
hCoV-19/USA/OH-USAFSAM-S1256/2021	0	0.29	13.741357
hCoV-19/USA/OH-USAFSAM-S1277/2021	0	0.28	19.419916
hCoV-19/USA/OH-USAFSAM-S1291/2021	1	0.63	20.835213
hCoV-19/USA/OH-USAFSAM-S1410/2021	0	0.05	21.775116
hCoV-19/USA/OH-USAFSAM-S1411/2021	0	0.28	14.384365
hCoV-19/USA/OH-USAFSAM-S1440/2021	0	0.1	30.82563
hCoV-19/USA/OH-USAFSAM-S149/2020	0	0.33	NaN
hCoV-19/USA/OH-USAFSAM-S150/2020	0	0.41	NaN
hCoV-19/USA/OH-USAFSAM-S151/2020	0	0.5	NaN
hCoV-19/USA/OH-USAFSAM-S213/2020	0	0.13	NaN
hCoV-19/USA/OH-USAFSAM-S214/2020	0	0.11	NaN
hCoV-19/USA/OH-USAFSAM-S241/2020	0	0.3	NaN
hCoV-19/USA/OH-USAFSAM-S264/2020	0	0.12	NaN
hCoV-19/USA/OH-USAFSAM-S265/2020	0	0.27	NaN
hCoV-19/USA/OH-USAFSAM-S288/2020	0	0.28	NaN
hCoV-19/USA/OH-USAFSAM-S318/2020	0	0.01	NaN
hCoV-19/USA/OH-USAFSAM-S319/2020	0	0.1	NaN
hCoV-19/USA/OH-USAFSAM-S408/2020	0	0.25	NaN
hCoV-19/USA/OH-USAFSAM-S421/2020	1	0.55	NaN
hCoV-19/USA/OH-USAFSAM-S480/2020	1	0.66	NaN
hCoV-19/USA/OH-USAFSAM-S481/2020	0	0.32	NaN
hCoV-19/USA/OH-USAFSAM-S486/2020	0	0.16	NaN
hCoV-19/USA/OH-USAFSAM-S502/2020	0	0.11	NaN
hCoV-19/USA/OH-USAFSAM-S526/2020	0	0.31	NaN
hCoV-19/USA/OH-USAFSAM-S593/2020	0	0.36	NaN
hCoV-19/USA/OH-USAFSAM-S614/2020	0	0.44	NaN
hCoV-19/USA/OH-USAFSAM-S636/2020	0	0.23	23.296509
hCoV-19/USA/OH-USAFSAM-S641/2020	0	0.32	13.615234
hCoV-19/USA/OH-USAFSAM-S679/2020	0	0.38	17.411161
hCoV-19/USA/OH-USAFSAM-S729/2020	0	0.18	11.656101
hCoV-19/USA/OK-USAFSAM-S0004/2021	0	0.01	25.654657
hCoV-19/USA/OK-USAFSAM-S0019/2021	0	0.35	13.884215
hCoV-19/USA/OK-USAFSAM-S0051/2021	0	0	12.937177
hCoV-19/USA/OK-USAFSAM-S0119/2021	0	0.08	20.080902
hCoV-19/USA/OK-USAFSAM-S0344/2021	0	0.29	NaN
hCoV-19/USA/OK-USAFSAM-S0345/2021	0	0.29	NaN
hCoV-19/USA/OK-USAFSAM-S0346/2021	0	0.37	NaN
hCoV-19/USA/OK-USAFSAM-S0369/2021	0	0.32	21.466122
hCoV-19/USA/OK-USAFSAM-S0370/2021	0	0.12	25.773775
hCoV-19/USA/OK-USAFSAM-S0393/2021	0	0.29	NaN
hCoV-19/USA/OK-USAFSAM-S0394/2021	0	0.34	NaN
hCoV-19/USA/OK-USAFSAM-S0395/2021	0	0.36	NaN
hCoV-19/USA/OK-USAFSAM-S0396/2021	0	0.48	NaN
hCoV-19/USA/OK-USAFSAM-S0397/2021	0	0.45	NaN
hCoV-19/USA/OK-USAFSAM-S0398/2021	0	0.34	NaN
hCoV-19/USA/OK-USAFSAM-S0400/2021	0	0.15	NaN
hCoV-19/USA/OK-USAFSAM-S0401/2021	0	0.33	NaN
hCoV-19/USA/OK-USAFSAM-S0403/2021	0	0.32	NaN
hCoV-19/USA/OK-USAFSAM-S0404/2021	0	0.38	NaN
hCoV-19/USA/OK-USAFSAM-S0405/2021	0	0.34	NaN
hCoV-19/USA/OK-USAFSAM-S0406/2021	0	0.3	NaN
hCoV-19/USA/OK-USAFSAM-S0407/2021	0	0.47	NaN
hCoV-19/USA/OK-USAFSAM-S0408/2021	0	0.26	NaN
hCoV-19/USA/OK-USAFSAM-S0409/2021	0	0.03	NaN
hCoV-19/USA/OK-USAFSAM-S0411/2021	0	0.32	NaN
hCoV-19/USA/OK-USAFSAM-S0412/2021	0	0.33	NaN
hCoV-19/USA/OK-USAFSAM-S0413/2021	1	0.56	NaN
hCoV-19/USA/OK-USAFSAM-S0414/2021	0	0.25	NaN
hCoV-19/USA/OK-USAFSAM-S0415/2021	0	0.15	NaN
hCoV-19/USA/OK-USAFSAM-S0419/2021	0	0.13	NaN
hCoV-19/USA/OK-USAFSAM-S0420/2021	0	0.02	NaN
hCoV-19/USA/OK-USAFSAM-S0421/2021	0	0.16	NaN
hCoV-19/USA/OK-USAFSAM-S0423/2021	0	0.11	NaN
hCoV-19/USA/OK-USAFSAM-S0426/2021	0	0.33	NaN
hCoV-19/USA/OK-USAFSAM-S0427/2021	0	0.01	NaN
hCoV-19/USA/OK-USAFSAM-S0742/2021	0	0.38	17.081789
hCoV-19/USA/OK-USAFSAM-S178/2020	0	0.36	NaN
hCoV-19/USA/OK-USAFSAM-S242/2020	0	0.1	NaN
hCoV-19/USA/OK-USAFSAM-S243/2020	0	0.29	NaN
hCoV-19/USA/OK-USAFSAM-S289/2020	0	0.31	NaN
hCoV-19/USA/OK-USAFSAM-S355/2020	0	0.36	NaN
hCoV-19/USA/OK-USAFSAM-S356/2020	0	0.19	NaN
hCoV-19/USA/OK-USAFSAM-S383/2020	0	0.16	NaN
hCoV-19/USA/OK-USAFSAM-S384/2020	0	0.19	NaN
hCoV-19/USA/OK-USAFSAM-S409/2020	0	0.1	NaN
hCoV-19/USA/OK-USAFSAM-S503/2020	0	0.1	NaN
hCoV-19/USA/OK-USAFSAM-S514/2020	0	0.39	NaN
hCoV-19/USA/OK-USAFSAM-S590/2020	0	0.08	NaN
hCoV-19/USA/OK-USAFSAM-S658/2020	0	0.03	24.550207
hCoV-19/USA/OK-USAFSAM-S659/2020	0	0.09	30.917673
hCoV-19/USA/OK-USAFSAM-S667/2020	0	0.21	25.942774
hCoV-19/USA/RI-USAFSAM-S0520/2021	0	0.07	24.7771
hCoV-19/USA/RI-USAFSAM-S0524/2021	0	0.29	12.711077
hCoV-19/USA/RI-USAFSAM-S0525/2021	0	0.17	25.37753
hCoV-19/USA/RI-USAFSAM-S0526/2021	0	0.17	26.320856
hCoV-19/USA/RI-USAFSAM-S0527/2021	0	0.12	12.462506
hCoV-19/USA/RI-USAFSAM-S189/2020	0	0.26	NaN
hCoV-19/USA/RI-USAFSAM-S215/2020	0	0.1	NaN
hCoV-19/USA/RI-USAFSAM-S385/2020	0	0.09	NaN
hCoV-19/USA/SC-USAFSAM-S0009/2021	0	0.21	24.987137
hCoV-19/USA/SC-USAFSAM-S0033/2021	0	0.1	13.269147
hCoV-19/USA/SC-USAFSAM-S0046/2021	0	0.38	12.9381275
hCoV-19/USA/SC-USAFSAM-S0098/2021	0	0.13	20.820068
hCoV-19/USA/SC-USAFSAM-S0161/2021	0	0.17	15.916805
hCoV-19/USA/SC-USAFSAM-S0267/2021	0	0.37	NaN
hCoV-19/USA/SC-USAFSAM-S0269/2021	1	0.55	NaN
hCoV-19/USA/SC-USAFSAM-S0270/2021	0	0.13	NaN
hCoV-19/USA/SC-USAFSAM-S0271/2021	0	0.1	NaN
hCoV-19/USA/SC-USAFSAM-S0273/2021	0	0.29	NaN
hCoV-19/USA/SC-USAFSAM-S0276/2021	0	0.27	NaN
hCoV-19/USA/SC-USAFSAM-S0277/2021	0	0.34	NaN
hCoV-19/USA/SC-USAFSAM-S0278/2021	0	0.3	NaN
hCoV-19/USA/SC-USAFSAM-S0279/2021	0	0.35	NaN
hCoV-19/USA/SC-USAFSAM-S0280/2021	0	0.14	NaN
hCoV-19/USA/SC-USAFSAM-S0281/2021	0	0.1	NaN
hCoV-19/USA/SC-USAFSAM-S0282/2021	0	0.1	NaN
hCoV-19/USA/SC-USAFSAM-S0283/2021	0	0.12	NaN
hCoV-19/USA/SC-USAFSAM-S0285/2021	0	0.09	NaN
hCoV-19/USA/SC-USAFSAM-S0287/2021	0	0.14	NaN
hCoV-19/USA/SC-USAFSAM-S0288/2021	0	0.48	NaN
hCoV-19/USA/SC-USAFSAM-S0289/2021	0	0.45	NaN
hCoV-19/USA/SC-USAFSAM-S0290/2021	0	0.1	NaN
hCoV-19/USA/SC-USAFSAM-S0291/2021	0	0.06	NaN
hCoV-19/USA/SC-USAFSAM-S0292/2021	0	0.06	NaN
hCoV-19/USA/SC-USAFSAM-S0295/2021	0	0.09	NaN
hCoV-19/USA/SC-USAFSAM-S0296/2021	0	0.06	NaN
hCoV-19/USA/SC-USAFSAM-S0298/2021	0	0.13	NaN
hCoV-19/USA/SC-USAFSAM-S0299/2021	0	0.28	NaN
hCoV-19/USA/SC-USAFSAM-S0300/2021	0	0.31	NaN
hCoV-19/USA/SC-USAFSAM-S0303/2021	0	0.27	NaN
hCoV-19/USA/SC-USAFSAM-S0304/2021	0	0.09	NaN
hCoV-19/USA/SC-USAFSAM-S0305/2021	0	0.12	NaN
hCoV-19/USA/SC-USAFSAM-S0306/2021	0	0.13	NaN
hCoV-19/USA/SC-USAFSAM-S0307/2021	0	0.4	NaN
hCoV-19/USA/SC-USAFSAM-S0309/2021	0	0.31	NaN
hCoV-19/USA/SC-USAFSAM-S0310/2021	0	0.07	NaN
hCoV-19/USA/SC-USAFSAM-S0311/2021	0	0.21	NaN
hCoV-19/USA/SC-USAFSAM-S0312/2021	0	0.14	NaN
hCoV-19/USA/SC-USAFSAM-S0313/2021	0	0.31	NaN
hCoV-19/USA/SC-USAFSAM-S0314/2021	0	0.08	NaN
hCoV-19/USA/SC-USAFSAM-S0315/2021	0	0.19	NaN
hCoV-19/USA/SC-USAFSAM-S0316/2021	0	0.29	NaN
hCoV-19/USA/SC-USAFSAM-S0317/2021	0	0.34	NaN
hCoV-19/USA/SC-USAFSAM-S0318/2021	0	0.05	NaN
hCoV-19/USA/SC-USAFSAM-S0320/2021	0	0.1	NaN
hCoV-19/USA/SC-USAFSAM-S0321/2021	0	0.13	NaN
hCoV-19/USA/SC-USAFSAM-S0322/2021	0	0.07	NaN
hCoV-19/USA/SC-USAFSAM-S0323/2021	0	0.19	NaN
hCoV-19/USA/SC-USAFSAM-S0324/2021	0	0.18	NaN
hCoV-19/USA/SC-USAFSAM-S0325/2021	0	0.11	NaN
hCoV-19/USA/SC-USAFSAM-S0326/2021	0	0.26	NaN
hCoV-19/USA/SC-USAFSAM-S0327/2021	0	0.29	NaN
hCoV-19/USA/SC-USAFSAM-S0328/2021	0	0.1	NaN
hCoV-19/USA/SC-USAFSAM-S0347/2021	0	0.28	NaN
hCoV-19/USA/SC-USAFSAM-S0350/2021	0	0.03	NaN
hCoV-19/USA/SC-USAFSAM-S0351/2021	0	0.09	NaN
hCoV-19/USA/SC-USAFSAM-S0353/2021	0	0.17	NaN
hCoV-19/USA/SC-USAFSAM-S0354/2021	0	0.09	NaN
hCoV-19/USA/SC-USAFSAM-S0430/2021	0	0.35	NaN
hCoV-19/USA/SC-USAFSAM-S0431/2021	0	0.31	NaN
hCoV-19/USA/SC-USAFSAM-S0432/2021	1	0.7	NaN
hCoV-19/USA/SC-USAFSAM-S0433/2021	0	0.11	NaN
hCoV-19/USA/SC-USAFSAM-S0434/2021	1	0.51	NaN
hCoV-19/USA/SC-USAFSAM-S0435/2021	0	0.47	NaN
hCoV-19/USA/SC-USAFSAM-S0436/2021	0	0.32	NaN
hCoV-19/USA/SC-USAFSAM-S0702/2021	0	0.16	15.415372
hCoV-19/USA/SC-USAFSAM-S101/2020	0	0.24	NaN
hCoV-19/USA/SC-USAFSAM-S115/2020	0	0.35	NaN
hCoV-19/USA/SC-USAFSAM-S116/2020	0	0.19	NaN
hCoV-19/USA/SC-USAFSAM-S1227/2021	0	0.3	18.61647
hCoV-19/USA/SC-USAFSAM-S1278/2021	0	0.29	21.047476
hCoV-19/USA/SC-USAFSAM-S1279/2021	0	0.28	12.406436
hCoV-19/USA/SC-USAFSAM-S1333/2021	0	0.19	NaN
hCoV-19/USA/SC-USAFSAM-S1365/2021	0	0.31	NaN
hCoV-19/USA/SC-USAFSAM-S1367/2021	0	0.41	NaN
hCoV-19/USA/SC-USAFSAM-S1397/2021	0	0.27	25.344406
hCoV-19/USA/SC-USAFSAM-S1443/2021	0	0.27	20.778948
hCoV-19/USA/SC-USAFSAM-S245/2020	0	0.13	NaN
hCoV-19/USA/SC-USAFSAM-S291/2020	0	0.38	NaN
hCoV-19/USA/SC-USAFSAM-S386/2020	0	0.12	NaN
hCoV-19/USA/SC-USAFSAM-S410/2020	0	0.11	NaN
hCoV-19/USA/SC-USAFSAM-S411/2020	0	0.12	NaN
hCoV-19/USA/SC-USAFSAM-S422/2020	0	0.24	NaN
hCoV-19/USA/SC-USAFSAM-S423/2020	0	0.17	NaN
hCoV-19/USA/SC-USAFSAM-S473/2020	0	0.28	NaN
hCoV-19/USA/SC-USAFSAM-S504/2020	0	0.49	NaN
hCoV-19/USA/SC-USAFSAM-S517/2020	0	0.09	NaN
hCoV-19/USA/SC-USAFSAM-S518/2020	0	0.1	NaN
hCoV-19/USA/SC-USAFSAM-S602/2020	0	0.19	NaN
hCoV-19/USA/SC-USAFSAM-S612/2020	0	0.12	NaN
hCoV-19/USA/SC-USAFSAM-S676/2020	0	0.34	NaN
hCoV-19/USA/SC-USAFSAM-S695/2020	0	0.1	20.603931
hCoV-19/USA/SC-USAFSAM-S713/2020	0	0.16	21.798775
hCoV-19/USA/SC-USAFSAM-S732/2020	1	0.52	20.213758
hCoV-19/USA/SC-USAFSAM-S735/2020	0	0.26	21.552223
hCoV-19/USA/SC-USAFSAM-S767/2020	0	0.14	14.158727
hCoV-19/USA/SD-USAFSAM-S324/2020	0	0.33	NaN
hCoV-19/USA/SD-USAFSAM-S325/2020	0	0.1	NaN
hCoV-19/USA/SD-USAFSAM-S359/2020	0	0.29	NaN
hCoV-19/USA/SD-USAFSAM-S360/2020	0	0.31	NaN
hCoV-19/USA/SD-USAFSAM-S424/2020	0	0.29	NaN
hCoV-19/USA/SD-USAFSAM-S505/2020	0	0.32	NaN
hCoV-19/USA/SD-USAFSAM-S535/2020	0	0.16	NaN
hCoV-19/USA/TX-USAFSAM-S0044/2021	0	0.15	26.377926
hCoV-19/USA/TX-USAFSAM-S0066/2021	0	0.23	18.29596
hCoV-19/USA/TX-USAFSAM-S0093/2021	0	0.14	12.282243
hCoV-19/USA/TX-USAFSAM-S0096/2021	0	0.4	20.684835
hCoV-19/USA/TX-USAFSAM-S0097/2021	0	0.31	18.935211
hCoV-19/USA/TX-USAFSAM-S0141/2021	0	0.12	14.249191
hCoV-19/USA/TX-USAFSAM-S0142/2021	1	0.67	21.494648
hCoV-19/USA/TX-USAFSAM-S0147/2021	0	0.14	28.592268
hCoV-19/USA/TX-USAFSAM-S0149/2021	0	0.17	25.777555
hCoV-19/USA/TX-USAFSAM-S0176/2021	0	0.49	11.594735
hCoV-19/USA/TX-USAFSAM-S0177/2021	1	0.7	17.729597
hCoV-19/USA/TX-USAFSAM-S0178/2021	0	0.22	24.119333
hCoV-19/USA/TX-USAFSAM-S0179/2021	0	0.1	19.268873
hCoV-19/USA/TX-USAFSAM-S0180/2021	0	0.22	16.48994
hCoV-19/USA/TX-USAFSAM-S0236/2021	0	0.17	23.391155
hCoV-19/USA/TX-USAFSAM-S0240/2021	0	0.32	20.007448
hCoV-19/USA/TX-USAFSAM-S0241/2021	0	0.08	13.309582
hCoV-19/USA/TX-USAFSAM-S0242/2021	0	0.42	18.813078
hCoV-19/USA/TX-USAFSAM-S0261/2021	0	0.15	27.619034
hCoV-19/USA/TX-USAFSAM-S0355/2021	0	0.3	21.562632
hCoV-19/USA/TX-USAFSAM-S0503/2021	0	0.14	29.535648
hCoV-19/USA/TX-USAFSAM-S0517/2021	0	0.48	18.961575
hCoV-19/USA/TX-USAFSAM-S0530/2021	0	0.32	13.425187
hCoV-19/USA/TX-USAFSAM-S0534/2021	0	0.34	21.603542
hCoV-19/USA/TX-USAFSAM-S0570/2021	0	0.06	26.422382
hCoV-19/USA/TX-USAFSAM-S0573/2021	0	0.39	17.37989
hCoV-19/USA/TX-USAFSAM-S0578/2021	0	0.19	21.943949
hCoV-19/USA/TX-USAFSAM-S0579/2021	0	0.25	26.194342
hCoV-19/USA/TX-USAFSAM-S0580/2021	0	0.33	12.760115
hCoV-19/USA/TX-USAFSAM-S0587/2021	0	0.09	19.720524
hCoV-19/USA/TX-USAFSAM-S0588/2021	0	0.41	28.164324
hCoV-19/USA/TX-USAFSAM-S0590/2021	0	0.12	13.020357
hCoV-19/USA/TX-USAFSAM-S0599/2021	1	0.65	14.736549
hCoV-19/USA/TX-USAFSAM-S0603/2021	1	0.61	13.820513
hCoV-19/USA/TX-USAFSAM-S0621/2021	0	0.07	26.228153
hCoV-19/USA/TX-USAFSAM-S0629/2021	0	0.05	28.22102
hCoV-19/USA/TX-USAFSAM-S0630/2021	0	0.18	27.505909
hCoV-19/USA/TX-USAFSAM-S0634/2021	0	0.23	24.649267
hCoV-19/USA/TX-USAFSAM-S0635/2021	0	0.11	12.022503
hCoV-19/USA/TX-USAFSAM-S0644/2021	0	0.34	17.837276
hCoV-19/USA/TX-USAFSAM-S0734/2021	0	0.49	16.312323
hCoV-19/USA/TX-USAFSAM-S0735/2021	0	0.28	16.348438
hCoV-19/USA/TX-USAFSAM-S0736/2021	0	0.33	18.493933
hCoV-19/USA/TX-USAFSAM-S0737/2021	0	0.3	15.881972
hCoV-19/USA/TX-USAFSAM-S0934/2021	0	0.14	23.323622
hCoV-19/USA/TX-USAFSAM-S1045/2021	0	0.28	8.565618
hCoV-19/USA/TX-USAFSAM-S1321/2021	0	0.21	NaN
hCoV-19/USA/TX-USAFSAM-S1344/2021	0	0.27	NaN
hCoV-19/USA/TX-USAFSAM-S1380/2021	0	0.28	NaN
hCoV-19/USA/TX-USAFSAM-S1382/2021	0	0.17	NaN
hCoV-19/USA/TX-USAFSAM-S1386/2021	0	0.31	NaN
hCoV-19/USA/TX-USAFSAM-S1387/2021	0	0.07	NaN
hCoV-19/USA/TX-USAFSAM-S1409/2021	0	0.18	26.639296
hCoV-19/USA/TX-USAFSAM-S1414/2021	0	0.37	NaN
hCoV-19/USA/TX-USAFSAM-S217/2020	0	0.12	NaN
hCoV-19/USA/TX-USAFSAM-S218/2020	0	0.48	NaN
hCoV-19/USA/TX-USAFSAM-S326/2020	0	0.14	NaN
hCoV-19/USA/TX-USAFSAM-S387/2020	0	0.08	NaN
hCoV-19/USA/TX-USAFSAM-S388/2020	0	0.11	NaN
hCoV-19/USA/TX-USAFSAM-S474/2020	0	0.01	NaN
hCoV-19/USA/TX-USAFSAM-S482/2020	1	0.5	NaN
hCoV-19/USA/TX-USAFSAM-S581/2020	0	0.32	NaN
hCoV-19/USA/TX-USAFSAM-S601/2020	0	0.3	NaN
hCoV-19/USA/TX-USAFSAM-S621/2020	0	0.13	25.461998
hCoV-19/USA/TX-USAFSAM-S646/2020	0	0.21	9.764358
hCoV-19/USA/TX-USAFSAM-S673/2020	0	0.4	20.24119
hCoV-19/USA/TX-USAFSAM-S688/2020	0	0.4	30.476097
hCoV-19/USA/TX-USAFSAM-S697/2020	0	0.22	29.37539
hCoV-19/USA/TX-USAFSAM-S722/2020	0	0.07	24.82972
hCoV-19/USA/TX-USAFSAM-S737/2020	0	0.17	23.569874
hCoV-19/USA/VA-USAFSAM-S0341/2021	0	0.16	17.618967
hCoV-19/USA/VA-USAFSAM-S0352/2021	0	0.09	28.25526
hCoV-19/USA/VA-USAFSAM-S0581/2021	0	0.28	19.260174
hCoV-19/USA/VA-USAFSAM-S0582/2021	0	0.18	22.22941
hCoV-19/USA/VA-USAFSAM-S0583/2021	0	0.12	26.837069
hCoV-19/USA/VA-USAFSAM-S0584/2021	0	0.47	17.551989
hCoV-19/USA/VA-USAFSAM-S0585/2021	0	0.29	12.279536
hCoV-19/USA/VA-USAFSAM-S0586/2021	0	0.06	17.173214
hCoV-19/USA/VA-USAFSAM-S0699/2021	0	0.45	16.931782
hCoV-19/USA/VA-USAFSAM-S0903/2021	1	0.85	18.927822
hCoV-19/USA/VA-USAFSAM-S219/2020	0	0.12	NaN
hCoV-19/USA/VA-USAFSAM-S266/2020	0	0.19	NaN
hCoV-19/USA/VA-USAFSAM-S294/2020	0	0.12	NaN
hCoV-19/USA/VA-USAFSAM-S327/2020	0	0.14	NaN
hCoV-19/USA/VA-USAFSAM-S362/2020	0	0.18	NaN
hCoV-19/USA/VA-USAFSAM-S413/2020	0	0.19	NaN
hCoV-19/USA/VA-USAFSAM-S638/2020	0	0.34	14.353178
hCoV-19/USA/WA-USAFSAM-S060/2020	0	0.05	NaN
hCoV-19/USA/WA-USAFSAM-S506/2020	0	0.35	NaN
hCoV-19/USA/WA-USAFSAM-S534/2020	0	0.28	NaN
hCoV-19/USA/WY-USAFSAM-S0023/2021	0	0.41	16.158508
hCoV-19/USA/WY-USAFSAM-S0029/2021	0	0.27	13.683311
hCoV-19/USA/WY-USAFSAM-S0049/2021	0	0.19	22.342972
hCoV-19/USA/WY-USAFSAM-S0086/2021	0	0.24	18.896887
hCoV-19/USA/WY-USAFSAM-S0137/2021	1	0.55	25.220316
hCoV-19/USA/WY-USAFSAM-S0186/2021	0	0.1	15.985451
hCoV-19/USA/WY-USAFSAM-S0536/2021	0	0.18	19.579948
hCoV-19/USA/WY-USAFSAM-S1064/2021	0	0.2	20.682833
hCoV-19/USA/WY-USAFSAM-S220/2020	0	0.09	NaN
hCoV-19/USA/WY-USAFSAM-S247/2020	0	0.12	NaN
hCoV-19/USA/WY-USAFSAM-S363/2020	0	0.12	NaN
hCoV-19/USA/WY-USAFSAM-S414/2020	0	0.16	NaN
hCoV-19/USA/WY-USAFSAM-S507/2020	0	0.14	NaN
hCoV-19/USA/WY-USAFSAM-S515/2020	0	0.43	NaN
hCoV-19/USA/WY-USAFSAM-S516/2020	0	0.29	NaN
hCoV-19/USA/WY-USAFSAM-S585/2020	0	0.08	NaN
hCoV-19/USA/WY-USAFSAM-S594/2020	0	0.3	NaN
hCoV-19/USA/WY-USAFSAM-S627/2020	0	0.06	29.095068
hCoV-19/USA/WY-USAFSAM-S663/2020	0	0.16	15.0099
hCoV-19/USA/WY-USAFSAM-S678/2020	0	0.24	30.2369
